# Supplementary material for: [(Z)-O-Methyl-N-propyl­thio­carbamato-κS](triphenyl­phosphine-κP)gold(I)
Source: Acta Crystallogr Sect E Struct Rep Online. 2009 Nov 11;65(Pt 12):m1558. doi: 10.1107/S1600536809046856 (PMC2972153; doi:10.1107/S1600536809046856)
Supplement: Supplementary file 2 [file e-65-m1558-Isup2.hkl]

#
# h,k,l, Fc-squared, Fo-squared, sigma(Fo-squared) and status flag
#
data_I
_shelx_title '  Template texray.inf'
_shelx_refln_list_code          4
_shelx_F_calc_maximum      427.44
_exptl_crystal_F_000      1152.00
_reflns_d_resolution_high  0.7696
 
loop_
 _symmetry_equiv_pos_as_xyz
 'x, y, z'
 '-x+1/2, y+1/2, -z+1/2'
 '-x, -y, -z'
 'x-1/2, -y-1/2, z-1/2'
 
_cell_length_a    13.9852
_cell_length_b    11.1592
_cell_length_c    15.0975
_cell_angle_alpha  90.000
_cell_angle_beta  107.605
_cell_angle_gamma  90.000
 
_shelx_F_squared_multiplier     1.000
 
loop_
 _refln_index_h
 _refln_index_k
 _refln_index_l
 _refln_F_squared_calc
 _refln_F_squared_meas
 _refln_F_squared_sigma
 _refln_observed_status
   4   0   0    26440.27    26713.92   1095.57 o
   6   0   0    15017.39    15608.84    732.73 o
   8   0   0    37747.08    37195.56   1599.30 o
  10   0   0    21943.50    17436.18    908.29 o
  12   0   0     7988.19     7612.33    547.86 o
  14   0   0      915.03      866.29    141.28 o
  16   0   0      810.75      913.98    127.83 o
   1   1   0     2064.84     2215.67     65.09 o
   2   1   0    12189.29    12235.43    265.01 o
   3   1   0      440.28      409.12     49.99 o
   4   1   0     3022.64     3181.74    124.11 o
   5   1   0     2181.00     1991.52    101.40 o
   6   1   0      211.68      228.24     49.04 o
   7   1   0    10718.67    10574.39    345.56 o
   8   1   0       40.96       33.97     40.77 o
   9   1   0    11161.29    10562.36    349.42 o
  10   1   0     1986.48     1833.12    156.37 o
  11   1   0     6334.47     5663.85    255.32 o
  12   1   0     2386.85     2383.58    190.80 o
  13   1   0     3351.06     3059.98    221.82 o
  14   1   0     1438.47     1286.58    173.06 o
  15   1   0     4100.69     3750.79    193.71 o
  16   1   0      106.02      213.42     37.42 o
  17   1   0     2715.76     2493.62    160.05 o
   0   2   0     5061.41     5396.70    186.39 o
   1   2   0    18886.16    20445.22    531.03 o
   2   2   0   110304.28   107392.81   2358.70 o
   3   2   0    56703.46    55033.12   1463.28 o
   4   2   0    18104.78    18028.48    469.60 o
   5   2   0    43590.09    43441.32    795.73 o
   6   2   0     8799.56     8661.33    245.04 o
   7   2   0    22549.72    21863.45    510.34 o
   8   2   0     3340.25     3215.01    147.38 o
   9   2   0    10106.17     9860.84    348.53 o
  10   2   0     4692.91     4561.98    197.35 o
  11   2   0     5921.98     5532.70    227.92 o
  12   2   0     3315.91     3475.51    215.99 o
  13   2   0     3130.83     3356.83    206.09 o
  14   2   0     2600.06     2507.85    186.32 o
  15   2   0     2090.02     2255.31    158.90 o
  16   2   0      335.20      302.39     62.28 o
  17   2   0      647.37      729.08    138.79 o
   1   3   0      375.44      407.02     45.28 o
   2   3   0       30.76       64.74     25.47 o
   3   3   0     6421.65     6751.97    277.11 o
   4   3   0    17981.15    19165.35    438.96 o
   5   3   0     1929.72     2057.95    109.18 o
   6   3   0     7621.57     7219.09    252.72 o
   7   3   0     1038.60      947.58    103.34 o
   8   3   0     6882.99     6815.31    270.64 o
   9   3   0      538.35      539.98    129.74 o
  10   3   0     3336.73     3084.39    194.83 o
  11   3   0       29.46       46.37     54.77 o
  12   3   0     6062.33     5855.71    281.29 o
  13   3   0      775.15      737.90    147.82 o
  14   3   0     4179.14     4045.09    238.00 o
  15   3   0      232.36      234.04     72.98 o
  16   3   0     4029.29     3699.89    354.14 o
   0   4   0     1906.23     1801.81    152.05 o
   1   4   0    37124.39    39195.42    809.37 o
   2   4   0     3431.52     3686.29    209.76 o
   3   4   0    65167.91    64920.43   2490.74 o
   4   4   0    11361.48    11880.22    423.65 o
   5   4   0    64828.03    61914.73   2474.97 o
   6   4   0     5252.54     5362.95    209.73 o
   7   4   0    27933.44    26606.69    705.59 o
   8   4   0      800.02      797.50    105.60 o
   9   4   0     8294.93     8314.38    319.15 o
  10   4   0      338.03      359.98     84.74 o
  11   4   0     6936.36     6975.74    306.09 o
  12   4   0      503.04      555.41     97.53 o
  13   4   0     4237.34     4485.97    252.96 o
  14   4   0      522.34      645.39    146.71 o
  15   4   0     1775.63     1987.75    228.82 o
  16   4   0      127.29      250.66    111.28 o
   1   5   0       45.35       85.75     28.67 o
   2   5   0     9461.59     9862.40    382.93 o
   3   5   0      560.25      550.93     61.83 o
   4   5   0      597.01      569.05     64.62 o
   5   5   0     4276.44     4388.62    167.79 o
   6   5   0     3214.69     3323.68    182.87 o
   7   5   0     3759.76     3869.40    187.69 o
   8   5   0     1936.83     1897.02    150.69 o
   9   5   0     3502.79     3544.95    204.19 o
  10   5   0     5914.04     5798.53    264.84 o
  11   5   0      488.26      549.98     96.98 o
  12   5   0     4075.24     3847.24    221.28 o
  13   5   0     1081.37     1187.55    145.69 o
  14   5   0     3064.36     3129.09    371.85 o
  15   5   0      921.12     1151.60    209.14 o
  16   5   0     1063.90     1175.87    151.36 o
   0   6   0    47742.96    46810.54   1382.58 o
   1   6   0    13984.43    13656.58    348.88 o
   2   6   0    46709.54    46695.25   1232.32 o
   3   6   0     4910.07     4837.07    176.30 o
   4   6   0    11384.87    11408.14    317.51 o
   5   6   0     2636.13     2880.80    137.63 o
   6   6   0    14705.37    14846.87    577.75 o
   7   6   0     3378.32     3306.71    164.27 o
   8   6   0    19925.77    20512.83    594.95 o
   9   6   0     4391.91     4573.88    222.92 o
  10   6   0    11840.12    12034.81    476.53 o
  11   6   0      298.20      329.47     72.57 o
  12   6   0     3218.35     3396.81    211.38 o
  13   6   0      126.05      300.43     56.25 o
  14   6   0     1396.41     1598.85    134.03 o
  15   6   0       10.86       70.38     65.31 o
   1   7   0     1742.48     1864.15    175.67 o
   2   7   0     2339.43     2430.44    122.81 o
   3   7   0     2663.51     2970.17    140.74 o
   4   7   0        1.32       44.03     37.50 o
   5   7   0     2974.64     3014.59    147.20 o
   6   7   0      350.12      376.50     63.61 o
   7   7   0     3507.71     3586.22    184.10 o
   8   7   0      966.54     1116.97    122.51 o
   9   7   0     3683.44     3907.34    202.29 o
  10   7   0       47.38      154.33     49.63 o
  11   7   0     4839.63     4928.11    246.32 o
  12   7   0       46.11      301.87     54.47 o
  13   7   0     2809.59     2858.81    192.35 o
  14   7   0       31.89       89.58     90.47 o
  15   7   0     1738.98     1848.24    338.76 o
   0   8   0     9682.10     9353.06    407.17 o
   1   8   0     6856.38     6801.92    233.28 o
   2   8   0    15236.81    14565.08    399.63 o
   3   8   0     5468.38     5414.42    207.66 o
   4   8   0    21386.02    20453.34    581.97 o
   5   8   0     5262.62     5156.06    206.09 o
   6   8   0    14298.24    13883.56    396.30 o
   7   8   0     2754.96     2792.04    150.58 o
   8   8   0     6248.65     6495.21    282.77 o
   9   8   0     2211.29     2326.82    177.71 o
  10   8   0     3306.17     3534.57    194.30 o
  11   8   0      597.17      650.54     81.39 o
  12   8   0     3016.59     2883.79    176.74 o
  13   8   0      627.34      795.71    312.69 o
  14   8   0      953.02     1093.85    149.67 o
   1   9   0      192.01      246.80     54.84 o
   2   9   0      370.70      448.04     94.78 o
   3   9   0     1844.54     1867.45    128.33 o
   4   9   0      979.28     1007.72    100.64 o
   5   9   0     1209.72     1316.42    114.08 o
   6   9   0      719.61      740.21     89.54 o
   7   9   0     1811.16     2088.61    139.55 o
   8   9   0      693.66      787.16     90.09 o
   9   9   0      753.73      861.51    101.93 o
  10   9   0     1289.75     1473.26    118.45 o
  11   9   0      701.00      791.47     98.42 o
  12   9   0     1345.61     1683.61    198.40 o
  13   9   0     1086.85     1482.00    180.10 o
   0  10   0      729.25      729.84    119.71 o
   1  10   0    14472.52    14094.82    409.94 o
   2  10   0       16.79       62.04     37.99 o
   3  10   0    19296.60    17823.68    486.94 o
   4  10   0      999.09     1003.71    100.32 o
   5  10   0    13533.42    12544.07    517.27 o
   6  10   0      724.83      816.25     89.10 o
   7  10   0     6481.39     6226.53    240.89 o
   8  10   0      150.89      221.61     43.02 o
   9  10   0     2316.50     2405.91    159.79 o
  10  10   0       11.90      110.03    110.33 o
  11  10   0     1954.37     1906.68    293.67 o
  12  10   0       31.79      180.00     61.96 o
   1  11   0     1164.39     1188.47    116.65 o
   2  11   0      333.82      445.95     64.50 o
   3  11   0      452.51      486.51     79.74 o
   4  11   0      508.31      611.89     74.01 o
   5  11   0        0.16      114.86     37.71 o
   6  11   0      920.39     1042.43     96.42 o
   7  11   0     1162.37     1288.27    107.66 o
   8  11   0     1283.90     1330.44    101.79 o
   9  11   0       69.81      277.96     77.67 o
  10  11   0     1759.99     1943.65    243.84 o
  11  11   0       42.66      -17.65     89.39 o
   0  12   0     8361.73     7729.66    621.60 o
   1  12   0     8240.47     8033.41    329.03 o
   2  12   0     2616.52     2656.89    153.85 o
   3  12   0     2771.85     2782.93    156.38 o
   4  12   0     1526.43     1578.49    135.13 o
   5  12   0     1543.66     1673.69    125.62 o
   6  12   0     1438.67     1389.77    103.49 o
   7  12   0     1354.24     1519.03    144.11 o
   8  12   0     2029.96     2272.91    331.38 o
   9  12   0     1882.97     2214.24    236.06 o
   1  13   0       43.57       95.26     36.36 o
   2  13   0      131.34      342.75     58.54 o
   3  13   0      297.09      492.52     54.63 o
   4  13   0       51.10       31.17     47.68 o
   5  13   0      396.12      450.92     94.04 o
   6  13   0      332.22      361.00     76.28 o
   7  13   0      288.50      476.17     81.84 o
   0  14   0     3455.11     3613.99    385.30 o
   1  14   0       27.28       52.74     34.86 o
   2  14   0     4249.86     3815.98    218.64 o
   3  14   0       17.02      116.53     50.11 o
   4  14   0     3859.79     3633.37    430.96 o
 -17   0   1     1533.78     1184.46    161.28 o
 -15   0   1     4221.89     3828.05    295.94 o
 -13   0   1     8790.97     7998.50    403.02 o
 -11   0   1    22254.87    20113.62    710.71 o
  -9   0   1    45117.61    41961.85   1813.22 o
  -7   0   1    13304.78    13050.53    669.50 o
  -5   0   1    47133.97    51484.24   1459.51 o
  -3   0   1    56091.80    60681.91   1695.66 o
  -1   0   1    49912.59    19185.36    799.97 o
   1   0   1    21121.92    23179.72    654.73 o
   3   0   1    51175.45    55220.68   2124.70 o
   5   0   1     1887.48     1715.81    154.86 o
   7   0   1      964.48     1052.88    162.72 o
   9   0   1     1069.67     1100.38    201.88 o
  11   0   1      955.21     1007.63    211.83 o
  13   0   1      540.17      502.54    111.53 o
  15   0   1      666.08      532.03    106.04 o
  17   0   1      676.03      871.24    171.15 o
 -17   1   1       93.09       95.34     32.42 o
 -16   1   1      143.06      193.07     45.40 o
 -15   1   1       26.95      103.64     61.97 o
 -14   1   1       86.89       24.26     43.01 o
 -13   1   1       57.58      133.71     52.52 o
 -12   1   1     1167.99     1218.99    143.30 o
 -11   1   1       59.88       93.28     60.76 o
 -10   1   1     8500.15     7827.88    303.64 o
  -9   1   1     2930.83     2449.71    167.02 o
  -8   1   1     7849.91     7820.82    279.30 o
  -7   1   1     8042.06     7774.93    266.14 o
  -6   1   1     5530.26     5629.41    161.68 o
  -5   1   1     2481.04     2392.41     89.22 o
  -4   1   1     3750.37     3503.63    138.00 o
  -3   1   1     1337.59     1401.04     83.68 o
  -2   1   1    36172.29    37973.80   1041.44 o
  -1   1   1    12934.79    14450.79    299.60 o
   0   1   1    63432.34    67661.65   2480.68 o
   1   1   1    25986.09    26884.17    946.87 o
   2   1   1    51175.09    51370.03    973.73 o
   3   1   1    22176.60    23724.38    583.41 o
   4   1   1    29870.59    30162.46    871.88 o
   5   1   1     6161.91     6140.31    300.97 o
   6   1   1    25974.15    25352.09    779.60 o
   7   1   1     5933.24     5699.79    261.47 o
   8   1   1    30828.45    29077.92    913.75 o
   9   1   1     3825.18     3230.91    207.10 o
  10   1   1    19947.21    16110.29   1123.27 o
  11   1   1     4272.05     3988.86    206.87 o
  12   1   1    11070.94    10127.96    375.47 o
  13   1   1      576.96      712.04    103.83 o
  14   1   1     5135.14     4540.02    241.37 o
  15   1   1      366.46      464.59     63.92 o
  16   1   1     2106.75     1968.19    139.70 o
 -17   2   1     2099.24     1986.27    160.30 o
 -16   2   1     3776.22     3754.04    197.21 o
 -15   2   1     2419.38     2513.78    224.03 o
 -14   2   1     6910.11     6435.74    240.13 o
 -13   2   1     3278.67     3164.98    200.71 o
 -12   2   1    11654.60    10970.82    404.48 o
 -11   2   1     3640.10     3501.47    214.97 o
 -10   2   1     7919.91     7546.83    304.81 o
  -9   2   1     7409.30     6955.44    277.56 o
  -8   2   1    13181.83    13684.51    423.50 o
  -7   2   1    34026.06    35873.95    688.09 o
  -6   2   1    11260.32    11335.13    343.33 o
  -5   2   1    14411.49    14705.73    402.90 o
  -4   2   1    22338.06    21125.20    821.07 o
  -3   2   1      224.57      311.64     42.27 o
  -2   2   1    27142.67    28677.39    629.80 o
  -1   2   1     2708.41     2962.96     87.22 o
   0   2   1    13347.43    14631.41    508.43 o
   1   2   1    42821.50    46672.22   1760.39 o
   2   2   1     2498.89     2825.25    113.12 o
   3   2   1    17377.67    17671.90    537.48 o
   4   2   1     5400.46     5434.25    161.73 o
   5   2   1       66.04      176.69     35.85 o
   6   2   1     2454.51     2487.46    113.74 o
   7   2   1     2223.68     2234.97    119.96 o
   8   2   1      827.50      891.30     92.74 o
   9   2   1     1473.06     1561.04    127.04 o
  10   2   1       99.57      142.50     53.51 o
  11   2   1       80.01      153.98     55.07 o
  12   2   1     2536.83     2772.18    184.51 o
  13   2   1       30.73       75.15     49.24 o
  14   2   1      282.47      305.92     58.19 o
  15   2   1      527.06      571.16     70.86 o
  16   2   1      276.18      392.95     67.04 o
 -17   3   1       14.19       66.66     73.52 o
 -16   3   1       95.44      190.20     61.61 o
 -15   3   1      174.57      237.42     85.16 o
 -14   3   1       79.57       96.05     55.63 o
 -13   3   1      291.50      348.56     81.07 o
 -12   3   1      391.52      336.96     79.22 o
 -11   3   1     1095.50     1102.14    137.66 o
 -10   3   1        1.87       65.75     63.22 o
  -9   3   1     1229.33     1111.49    123.19 o
  -8   3   1     1429.45     1448.11    128.74 o
  -7   3   1    11368.65    10569.47    341.02 o
  -6   3   1      793.57      746.52     81.98 o
  -5   3   1    38736.55    35708.74   1910.09 o
  -4   3   1     2455.49     2555.00    105.08 o
  -3   3   1    47629.21    49999.38   1015.07 o
  -2   3   1      780.07      915.58     55.99 o
  -1   3   1     8403.56     9068.89    259.11 o
   0   3   1     4856.71     5052.89    174.36 o
   1   3   1    37645.39    40402.74    922.57 o
   2   3   1     8893.19     9485.89    281.08 o
   3   3   1    91833.43    93860.30   3255.28 o
   4   3   1     7477.54     7750.39    242.65 o
   5   3   1    62182.79    58364.26   2201.42 o
   6   3   1      873.82      794.69     91.76 o
   7   3   1    30911.13    30133.80    789.18 o
   8   3   1      144.06      133.70     59.65 o
   9   3   1    13221.21    12311.89    536.84 o
  10   3   1      749.37      772.57    117.53 o
  11   3   1     6160.55     5874.78    279.66 o
  12   3   1      757.56      735.96    122.43 o
  13   3   1     9029.51     8551.32    368.12 o
  14   3   1      158.97      206.31     84.02 o
  15   3   1     5264.69     5079.42    272.65 o
  16   3   1      116.90      227.52     69.44 o
 -16   4   1     5227.06     4808.31    255.69 o
 -15   4   1      421.50      427.86    133.21 o
 -14   4   1     8862.73     8713.37    464.49 o
 -13   4   1      201.58      329.30     70.77 o
 -12   4   1     8780.78     8483.84    350.15 o
 -11   4   1       56.37      154.42     65.00 o
 -10   4   1    14746.07    13935.82    463.54 o
  -9   4   1     1760.00     1450.42    139.67 o
  -8   4   1    15172.24    14442.66    444.78 o
  -7   4   1     2652.02     2881.51    153.93 o
  -6   4   1    24929.83    24096.31    564.76 o
  -5   4   1     4058.48     4296.31    155.29 o
  -4   4   1    29702.08    30808.70    672.82 o
  -3   4   1      969.44      953.49     67.90 o
  -2   4   1    27788.90    29222.61    623.25 o
  -1   4   1     2909.17     3171.89    110.20 o
   0   4   1     9750.85    10183.50    304.63 o
   1   4   1     8475.64     8648.55    765.22 o
   2   4   1    14076.74    15120.48    465.63 o
   3   4   1     8327.38     8468.64    277.01 o
   4   4   1      733.58      704.25     67.50 o
   5   4   1      610.99      838.45     86.60 o
   6   4   1     4481.56     4540.94    191.92 o
   7   4   1       82.62       96.55     49.41 o
   8   4   1       34.65       50.99     53.17 o
   9   4   1       98.90      149.39    100.91 o
  10   4   1     1281.00     1238.32    143.97 o
  11   4   1      807.38      870.91    145.06 o
  12   4   1      650.80      723.03    106.79 o
  13   4   1       24.22       74.43     49.65 o
  14   4   1     1220.94     1253.84    143.34 o
  15   4   1      319.99      549.07    148.71 o
  16   4   1     1044.42     1266.32    134.32 o
 -16   5   1        0.87      106.15     87.78 o
 -15   5   1        0.10       94.44     47.56 o
 -14   5   1      474.07      591.97     79.34 o
 -13   5   1        7.83      239.87     86.01 o
 -12   5   1     1572.52     1604.52    163.14 o
 -11   5   1       42.42      111.41     75.32 o
 -10   5   1      614.36      618.83    101.79 o
  -9   5   1     3180.88     3336.82    190.36 o
  -8   5   1      627.34      694.39     95.39 o
  -7   5   1     6918.74     6840.64    248.78 o
  -6   5   1     2982.96     2933.54    138.51 o
  -5   5   1     5417.04     5681.15    193.34 o
  -4   5   1    13043.70    13538.97    349.22 o
  -3   5   1     4078.87     3777.58    141.54 o
  -2   5   1    14699.51    14498.97    354.14 o
  -1   5   1    26908.05    27894.97    605.30 o
   0   5   1    14555.94    14923.62    429.36 o
   1   5   1    32064.97    31973.88   2084.91 o
   2   5   1     5031.15     4947.16    255.24 o
   3   5   1    12347.09    11216.44    358.03 o
   4   5   1    12714.55    12696.93    332.79 o
   5   5   1    22980.33    23866.63    558.10 o
   6   5   1    12296.04    11795.27    366.83 o
   7   5   1    12941.40    12893.27    409.38 o
   8   5   1    12234.28    11847.49    397.01 o
   9   5   1    11250.26    10199.46    371.27 o
  10   5   1     5156.89     5040.25    371.85 o
  11   5   1     9686.40     9568.15    375.72 o
  12   5   1     3957.67     4092.72    228.75 o
  13   5   1     2596.68     3020.29    234.28 o
  14   5   1     1510.76     1782.51    176.26 o
  15   5   1     1481.26     1577.32    161.73 o
 -16   6   1      261.16      422.49    211.27 o
 -15   6   1     2642.06     3267.71    415.95 o
 -14   6   1      548.68      636.99     64.13 o
 -13   6   1     6135.72     5994.13    284.42 o
 -12   6   1     2313.05     2483.37    202.89 o
 -11   6   1    13582.73    13137.96    459.47 o
 -10   6   1     3285.44     3006.15    185.04 o
  -9   6   1     9606.38     8990.53    367.74 o
  -8   6   1     2880.71     3102.24    161.37 o
  -7   6   1    13662.40    13496.49    476.48 o
  -6   6   1     1900.16     1858.71    118.89 o
  -5   6   1     4738.65     4778.97    178.85 o
  -4   6   1     5208.33     5276.15    186.87 o
  -3   6   1    15374.91    15386.91    392.23 o
  -2   6   1     4810.05     4872.91    168.88 o
  -1   6   1    16252.12    16711.49    406.10 o
   0   6   1     3134.98     3054.45    126.28 o
   1   6   1     9970.39     9608.21    537.44 o
   2   6   1      347.08      321.53     66.35 o
   3   6   1     1945.81     1838.55    133.66 o
   4   6   1     1676.28     1734.81    104.07 o
   5   6   1     1479.01     1784.05    151.46 o
   6   6   1        0.49       71.58     42.88 o
   7   6   1      133.56      124.52     59.19 o
   8   6   1       28.03       64.79     53.38 o
   9   6   1      452.98      462.13     85.31 o
  10   6   1      492.04      602.34     96.12 o
  11   6   1      187.35      277.96     71.68 o
  12   6   1      276.98      485.41     89.83 o
  13   6   1      855.90     1079.67    124.63 o
  14   6   1      570.68      590.41     80.77 o
  15   6   1      509.74      562.31    146.12 o
 -15   7   1       13.57      345.81    353.69 o
 -14   7   1       18.96      177.77     67.24 o
 -13   7   1       32.05       52.19    143.91 o
 -12   7   1      652.78      879.89     92.27 o
 -11   7   1       12.96      111.97     44.10 o
 -10   7   1     1803.62     1840.56    163.01 o
  -9   7   1      570.74      680.51     91.98 o
  -8   7   1     5717.22     5573.51    222.37 o
  -7   7   1     1966.35     2094.25    135.44 o
  -6   7   1     3254.89     2974.27    149.25 o
  -5   7   1        5.10       34.45     34.74 o
  -4   7   1    12719.71    11793.63    334.99 o
  -3   7   1      894.45      992.15     90.60 o
  -2   7   1    25932.79    25121.96    589.98 o
  -1   7   1      461.55      494.07     65.01 o
   0   7   1    30305.65    28766.11    656.56 o
   1   7   1     1038.26     1008.89     89.44 o
   2   7   1    24002.42    21639.26   1492.12 o
   3   7   1       53.30       78.29     42.27 o
   4   7   1    17962.21    17126.91    441.65 o
   5   7   1      541.80      627.98     80.44 o
   6   7   1    21421.98    21185.07    536.28 o
   7   7   1      330.55      340.14     73.18 o
   8   7   1    17012.66    15875.49    496.01 o
   9   7   1       12.43       53.27     66.57 o
  10   7   1    13063.96    12868.99    449.45 o
  11   7   1      152.38      220.92     57.33 o
  12   7   1     3523.62     3544.19    204.74 o
  13   7   1        8.93      180.38     89.04 o
  14   7   1     1881.07     1987.06    292.47 o
 -14   8   1      663.85      809.16    130.53 o
 -13   8   1     4450.93     4620.61    301.23 o
 -12   8   1     1539.57     1833.80    234.05 o
 -11   8   1     4448.64     4007.38    206.05 o
 -10   8   1     2036.04     2169.66    158.85 o
  -9   8   1     7717.00     7582.18    276.16 o
  -8   8   1      590.72      651.45     85.19 o
  -7   8   1     7986.96     7744.94    269.08 o
  -6   8   1      373.83      435.92     91.42 o
  -5   8   1    11260.33    10972.81    331.60 o
  -4   8   1     6431.26     6015.49    219.60 o
  -3   8   1     4841.51     4812.18    192.27 o
  -2   8   1     5999.15     6053.09    215.83 o
  -1   8   1     3091.54     2950.97    143.58 o
   0   8   1     1398.62     1483.13    106.83 o
   1   8   1     6942.89     6588.14    228.57 o
   2   8   1       60.94      116.67     46.76 o
   3   8   1     1937.53     1965.35    120.25 o
   4   8   1      101.12      161.57     47.66 o
   5   8   1       11.46      135.50     47.50 o
   6   8   1     1808.33     2017.47    134.85 o
   7   8   1      121.30      150.98     49.18 o
   8   8   1      780.38      932.07    112.69 o
   9   8   1      161.19      190.53     84.30 o
  10   8   1      427.01      605.70     83.59 o
  11   8   1       47.88      183.76     81.89 o
  12   8   1       62.20      343.64     55.24 o
  13   8   1      277.84      412.94     54.64 o
  14   8   1       20.36      383.05    337.88 o
 -13   9   1      294.71      533.71    159.35 o
 -12   9   1        5.80       88.27     63.97 o
 -11   9   1      370.70      483.18    112.09 o
 -10   9   1       87.50      154.60    121.88 o
  -9   9   1     1739.62     1831.60    128.12 o
  -8   9   1       28.25      124.91     40.91 o
  -7   9   1     2526.52     2589.95    149.21 o
  -6   9   1     4394.03     4229.09    187.84 o
  -5   9   1     7743.11     7097.53    253.16 o
  -4   9   1     4484.38     4485.56    192.36 o
  -3   9   1     4011.79     3606.72    168.41 o
  -2   9   1     3543.23     3484.29    164.52 o
  -1   9   1     4299.22     3984.12    172.76 o
   0   9   1     1457.08     1504.73    111.08 o
   1   9   1     3895.74     3497.15    278.00 o
   2   9   1     6265.81     5941.92    250.46 o
   3   9   1    13276.16    12698.46    401.53 o
   4   9   1     9793.91     9745.73    364.33 o
   5   9   1    11824.78    11306.80    380.35 o
   6   9   1     7331.44     7566.63    400.39 o
   7   9   1     8394.36     8034.34    365.08 o
   8   9   1     2697.19     2730.46    160.36 o
   9   9   1     2673.36     2854.57    251.80 o
  10   9   1      744.37      843.07     97.45 o
  11   9   1     2428.59     2733.37    166.95 o
  12   9   1     1091.06     1216.17    163.68 o
  13   9   1     3174.24     3142.12    337.32 o
 -12  10   1     3105.14     3539.80    244.62 o
 -11  10   1      310.68      333.05     83.51 o
 -10  10   1     3262.44     3679.31    240.90 o
  -9  10   1      328.40      372.13     76.53 o
  -8  10   1     6260.48     5964.82    239.66 o
  -7  10   1       15.56       78.18     34.14 o
  -6  10   1     9222.88     8832.90    298.66 o
  -5  10   1      332.07      406.88     58.73 o
  -4  10   1     5814.91     5712.31    223.20 o
  -3  10   1     1955.17     1810.91    127.22 o
  -2  10   1     7009.52     6971.67    253.48 o
  -1  10   1     1982.98     1899.46    128.83 o
   0  10   1     3745.78     3204.54    186.04 o
   1  10   1      671.82      621.92     80.01 o
   2  10   1     2600.34     2293.20    167.05 o
   3  10   1      525.97      622.73     77.25 o
   4  10   1     2183.75     2119.75    164.13 o
   5  10   1       31.53       49.48     36.74 o
   6  10   1       53.22      119.64     41.75 o
   7  10   1       93.14      180.38     42.93 o
   8  10   1      205.17      309.90     66.73 o
   9  10   1       41.64      131.16     68.53 o
  10  10   1      126.88      179.97     44.76 o
  11  10   1      477.10      204.97    347.19 o
  12  10   1      122.49      157.75     89.22 o
 -11  11   1      324.37      539.41     78.94 o
 -10  11   1      267.14      462.95    125.01 o
  -9  11   1     1050.43     1163.15    162.94 o
  -8  11   1       21.42       75.58     41.35 o
  -7  11   1     2613.94     2731.94    173.22 o
  -6  11   1      187.98      309.40     66.04 o
  -5  11   1     2159.57     2194.60    125.32 o
  -4  11   1      576.46      556.27     69.41 o
  -3  11   1     3698.83     3797.06    178.92 o
  -2  11   1     1437.57     1547.17    125.65 o
  -1  11   1     5600.92     4947.43    311.72 o
   0  11   1      593.93      678.27     82.28 o
   1  11   1     9955.95     8948.66    480.93 o
   2  11   1      571.05      614.26     78.45 o
   3  11   1     7638.28     7260.59    337.29 o
   4  11   1      205.39      301.51     57.40 o
   5  11   1     6362.95     6031.12    234.39 o
   6  11   1      453.46      516.71     65.03 o
   7  11   1     4588.87     4734.82    374.19 o
   8  11   1      351.80      324.16    121.64 o
   9  11   1     5429.81     5830.73    314.21 o
  10  11   1      307.28      584.61    153.41 o
  -9  12   1     2149.56     2220.76    166.03 o
  -8  12   1     2019.96     2392.02    159.74 o
  -7  12   1      949.14     1121.09    118.46 o
  -6  12   1     1381.88     1536.72    144.73 o
  -5  12   1      973.18     1086.98    169.96 o
  -4  12   1     1837.93     2019.96    123.10 o
  -3  12   1      436.04      635.33     69.20 o
  -2  12   1     1732.33     1825.51    134.73 o
  -1  12   1      942.23     1155.38    106.77 o
   0  12   1     1941.42     2087.44    132.07 o
   1  12   1      913.58     1022.67     98.69 o
   2  12   1      911.67      934.78     92.87 o
   3  12   1      685.33      695.82     76.66 o
   4  12   1       12.37      127.33     33.47 o
   5  12   1      146.03      108.64     40.72 o
   6  12   1        1.33      -73.26     82.02 o
   7  12   1        6.44       79.44     40.37 o
   8  12   1       49.44      187.44     77.83 o
   9  12   1       91.13      146.03     83.61 o
  -7  13   1        3.53       23.07     38.06 o
  -6  13   1      890.78     1147.34    113.12 o
  -5  13   1       85.83      118.91     44.19 o
  -4  13   1     1021.15     1280.33    125.63 o
  -3  13   1      924.82      944.72    104.15 o
  -2  13   1     3253.52     3193.09    157.90 o
  -1  13   1     1171.32     1153.65     90.89 o
   0  13   1     5133.92     4958.20    209.77 o
   1  13   1      836.23      826.68     81.90 o
   2  13   1     4789.27     4415.03    236.79 o
   3  13   1      606.20      716.61     81.36 o
   4  13   1     2552.56     2391.59    157.33 o
   5  13   1      467.87      404.75     95.59 o
   6  13   1     2469.48     2474.03    209.25 o
   7  13   1      845.35     1025.14    135.44 o
  -4  14   1       65.55      182.21     99.04 o
  -3  14   1     1706.99     1761.12    145.74 o
  -2  14   1      356.88      422.92     75.44 o
  -1  14   1     1083.55     1199.97    164.51 o
   0  14   1        4.25      132.08     88.28 o
   1  14   1      644.03      865.53    166.83 o
   2  14   1      103.66      108.90     60.73 o
   3  14   1      550.58      724.26     94.25 o
   4  14   1        0.90      167.56     51.08 o
 -16   0   2      794.88      755.83    179.89 o
 -14   0   2     1235.35     1198.09    171.61 o
 -12   0   2     1449.12     1420.52    287.09 o
 -10   0   2      154.90      182.92     85.15 o
  -8   0   2      179.51      393.39    117.47 o
  -6   0   2       20.18       54.30    111.21 o
  -4   0   2     1906.47     1888.25     93.41 o
  -2   0   2    22173.17    21014.67    518.75 o
   0   0   2    65214.02    69056.01   7569.24 o
   2   0   2    18973.40    19252.30    566.47 o
   4   0   2    18171.95    18268.50    556.01 o
   6   0   2    33536.53    32831.58   1368.70 o
   8   0   2    22734.66    22059.80   1017.74 o
  10   0   2    26581.33    23765.98   1146.28 o
  12   0   2    10383.65    10198.24    656.19 o
  14   0   2     3029.89     3353.04    260.88 o
  16   0   2     3394.95     3138.44    311.16 o
 -17   1   2     1607.81     1648.86    169.39 o
 -16   1   2      360.00      398.99     63.58 o
 -15   1   2     3438.45     3342.91    204.06 o
 -14   1   2     1036.24      923.60    110.34 o
 -13   1   2     7818.77     6777.04    260.67 o
 -12   1   2     2633.46     2721.25    206.01 o
 -11   1   2    21657.42    18619.12    569.29 o
 -10   1   2     6958.06     6309.36    271.42 o
  -9   1   2    29414.39    28534.66    635.09 o
  -8   1   2     4708.89     4703.27    157.73 o
  -7   1   2    41429.50    42075.29    874.59 o
  -6   1   2    10248.70    10521.32    237.33 o
  -5   1   2    25545.48    25942.21    495.59 o
  -4   1   2    17785.91    19222.16    488.75 o
  -3   1   2    11464.09    11504.86    438.89 o
  -2   1   2    32768.01    37069.08    873.75 o
  -1   1   2    24004.64    26443.27    528.23 o
   0   1   2    17059.30    19597.56    465.65 o
   1   1   2    26149.67    29221.60    581.52 o
   2   1   2      350.07      473.59     76.44 o
   3   1   2    52413.23    54826.27   1080.46 o
   4   1   2     5866.21     6077.88    157.66 o
   5   1   2    16473.79    15913.31    602.10 o
   6   1   2     3849.18     3196.09    170.84 o
   7   1   2    10087.98     9416.53    367.18 o
   8   1   2     3923.70     3444.11    204.84 o
   9   1   2     2968.96     2533.71    188.62 o
  10   1   2      187.73      179.66     76.53 o
  11   1   2     1896.87     1785.55    154.85 o
  12   1   2      676.52      717.16    126.30 o
  13   1   2      135.05      190.10     52.85 o
  14   1   2       17.29      102.19     45.89 o
  15   1   2        4.06       26.41     33.54 o
  16   1   2       27.96      100.16     45.61 o
 -17   2   2      568.22      594.47     69.90 o
 -16   2   2      513.95      587.33     84.45 o
 -15   2   2     1773.57     1701.54    177.19 o
 -14   2   2       89.06      146.22     57.22 o
 -13   2   2      891.84     1035.01    170.02 o
 -12   2   2      128.36      143.04     82.65 o
 -11   2   2      864.08     1078.79    209.58 o
 -10   2   2      934.69     1025.20    160.66 o
  -9   2   2      263.09      254.37     94.54 o
  -8   2   2      902.28     1014.17     68.61 o
  -7   2   2     3891.72     4214.35    163.96 o
  -6   2   2      823.16      825.84    106.93 o
  -5   2   2      828.55      798.88     65.26 o
  -4   2   2     3884.10     4172.69    132.71 o
  -3   2   2    20892.74    22382.86    429.75 o
  -2   2   2     2769.92     3092.49     96.48 o
  -1   2   2     1793.22     1898.53     60.70 o
   0   2   2     4985.07     5586.14    123.81 o
   1   2   2    10637.98    11733.66    257.52 o
   2   2   2    25273.08    26867.10    636.46 o
   3   2   2    41720.73    40626.11   1694.26 o
   4   2   2    15843.57    16172.31    367.69 o
   5   2   2    18188.49    18236.37    416.84 o
   6   2   2     8567.95     8251.29    237.60 o
   7   2   2     9305.52     9137.33    265.31 o
   8   2   2    12945.24    12800.74    349.08 o
   9   2   2    10958.25    10442.86    414.25 o
  10   2   2     3192.74     3332.43    173.81 o
  11   2   2     8761.48     8468.72    292.34 o
  12   2   2     3005.68     3281.10    188.75 o
  13   2   2     6969.73     6572.87    396.31 o
  14   2   2     3158.12     3198.48    208.88 o
  15   2   2     3926.76     3879.90    193.42 o
  16   2   2     1555.74     1668.93    120.42 o
 -17   3   2      107.09      122.61    106.59 o
 -16   3   2     5208.65     4197.62    233.99 o
 -15   3   2      159.89      197.03     54.47 o
 -14   3   2     7724.36     7354.14    334.32 o
 -13   3   2      415.96      560.22     88.74 o
 -12   3   2    10513.86     9679.84    379.13 o
 -11   3   2       70.97      131.31     65.67 o
 -10   3   2     7516.79     7013.02    289.31 o
  -9   3   2     3483.00     3607.35    139.63 o
  -8   3   2    32671.79    33080.91    855.28 o
  -7   3   2     4726.73     4670.58    192.91 o
  -6   3   2    64841.77    62318.55   1665.28 o
  -5   3   2     4276.86     4462.88    152.00 o
  -4   3   2    80586.71    82120.88   1628.57 o
  -3   3   2     2641.86     2593.81     96.04 o
  -2   3   2    35149.51    37188.71    882.34 o
  -1   3   2      147.02      184.97     30.12 o
   0   3   2    26624.27    28099.62    584.45 o
   1   3   2     6997.25     7806.37    196.23 o
   2   3   2    23543.55    25262.12    534.14 o
   3   3   2     1653.57     1587.26     84.26 o
   4   3   2    39106.59    38511.48    921.13 o
   5   3   2     7391.53     7440.27    328.17 o
   6   3   2    21349.70    20677.50    568.30 o
   7   3   2      138.84      114.35     51.58 o
   8   3   2     1953.28     2043.53    137.04 o
   9   3   2       15.27       48.74     44.75 o
  10   3   2      236.83      286.51     61.68 o
  11   3   2      513.86      601.61     76.84 o
  12   3   2      965.68      934.22    125.54 o
  13   3   2       16.47      282.57     67.07 o
  14   3   2      123.61      224.05     65.18 o
  15   3   2        5.86      214.79     92.54 o
  16   3   2       30.92      169.09     63.82 o
 -17   4   2      875.79      940.37    163.12 o
 -16   4   2        4.50       98.31     72.94 o
 -15   4   2     1169.18     1206.31    132.04 o
 -14   4   2      168.42      323.15     60.38 o
 -13   4   2     2087.71     2170.73    193.38 o
 -12   4   2      182.12      223.39     65.44 o
 -11   4   2      162.13      137.44     56.85 o
 -10   4   2       54.40      231.86     72.09 o
  -9   4   2      159.64      211.05     72.09 o
  -8   4   2      720.17      795.67     95.40 o
  -7   4   2      618.06      744.76     99.81 o
  -6   4   2      396.01      433.24     57.16 o
  -5   4   2     8157.64     8687.04    308.64 o
  -4   4   2     2524.60     2571.01    107.41 o
  -3   4   2     1430.36     1461.69     75.88 o
  -2   4   2     5364.21     5390.80    191.67 o
  -1   4   2     8835.25     9378.09    243.52 o
   0   4   2       21.72       10.36     19.37 o
   1   4   2    16737.20    17533.92    400.07 o
   2   4   2      679.14      773.62     56.62 o
   3   4   2    18421.97    18537.23    426.43 o
   4   4   2       68.36      187.57     78.29 o
   5   4   2    29792.19    29957.72    926.45 o
   6   4   2     2975.48     2652.31    143.23 o
   7   4   2    17716.95    17206.50    508.36 o
   8   4   2     3694.66     3314.27    183.31 o
   9   4   2     8921.98     8991.43    343.54 o
  10   4   2      307.22      534.15     95.54 o
  11   4   2    13191.25    12932.63    463.14 o
  12   4   2      250.97      326.37    140.09 o
  13   4   2     9145.91     9337.12    388.80 o
  14   4   2      310.32      467.43     74.92 o
  15   4   2     4351.97     4526.64    250.93 o
 -16   5   2     1016.79     1046.35    239.03 o
 -15   5   2     1846.69     2075.21    244.58 o
 -14   5   2     3240.45     3239.92    290.06 o
 -13   5   2     3045.90     2970.07    280.09 o
 -12   5   2     5209.60     5261.73    271.97 o
 -11   5   2     5781.16     5929.18    268.81 o
 -10   5   2    15979.58    15633.43    500.27 o
  -9   5   2    10002.23     9251.50    544.85 o
  -8   5   2     9029.12     9101.32    290.79 o
  -7   5   2    10910.65    10743.78    521.58 o
  -6   5   2     8881.84     9048.24    271.46 o
  -5   5   2     3958.90     4122.18    155.07 o
  -4   5   2    25946.83    25785.55    585.69 o
  -3   5   2    12621.47    12864.50    325.21 o
  -2   5   2    34614.36    34920.56    873.97 o
  -1   5   2    19727.38    20263.98    535.97 o
   0   5   2    14472.63    13766.26    428.25 o
   1   5   2    25367.97    26138.11    580.82 o
   2   5   2    11033.92    11113.00    289.72 o
   3   5   2     4673.44     4276.15    151.33 o
   4   5   2     4984.50     5225.43    177.97 o
   5   5   2      899.65      954.25     92.97 o
   6   5   2     5248.46     5450.30    272.94 o
   7   5   2      725.39      740.73     97.56 o
   8   5   2     4939.01     5055.94    233.46 o
   9   5   2     3603.96     3404.94    195.55 o
  10   5   2     1363.50     1431.82    168.80 o
  11   5   2     2400.29     2541.90    205.84 o
  12   5   2        5.48       26.33     47.16 o
  13   5   2      331.30      350.09     74.25 o
  14   5   2        0.97       84.23     84.53 o
  15   5   2        2.83      100.44     72.25 o
 -16   6   2      880.72      914.99    156.22 o
 -15   6   2      150.20      220.17     76.52 o
 -14   6   2      247.66      528.37    116.20 o
 -13   6   2      493.77      799.93    121.29 o
 -12   6   2      525.00      746.13     96.73 o
 -11   6   2      594.80      584.15     92.18 o
 -10   6   2      128.66      279.07     66.90 o
  -9   6   2       68.52      125.27     49.50 o
  -8   6   2      446.92      505.66     74.36 o
  -7   6   2      161.95      219.59     49.84 o
  -6   6   2      167.61      204.69     47.57 o
  -5   6   2       23.96       44.22     30.46 o
  -4   6   2     3440.44     3746.67    149.90 o
  -3   6   2      402.03      471.68     58.03 o
  -2   6   2     9836.14     9602.44    325.82 o
  -1   6   2     3015.74     2867.71    125.84 o
   0   6   2    13784.99    13629.20    350.20 o
   1   6   2     1987.41     1967.95    103.30 o
   2   6   2     5731.33     5732.32    190.46 o
   3   6   2     1559.78     1627.27     98.93 o
   4   6   2     6338.14     6321.26    209.96 o
   5   6   2     1692.54     1859.03    117.32 o
   6   6   2     8853.79     8235.49    366.71 o
   7   6   2     1969.42     2091.10    193.47 o
   8   6   2    19772.96    20217.08    593.14 o
   9   6   2     5135.48     4885.13    236.48 o
  10   6   2    13743.57    13738.71    473.97 o
  11   6   2     1809.67     1855.04    175.21 o
  12   6   2     4568.50     4526.71    306.11 o
  13   6   2     1043.31     1180.01    152.59 o
  14   6   2     2054.86     2379.35    284.59 o
  15   6   2      265.72      214.68    110.27 o
 -15   7   2     1837.28     2219.34    249.75 o
 -14   7   2       10.58      -35.07     56.54 o
 -13   7   2     5667.75     5565.66    416.43 o
 -12   7   2       22.31      118.17     76.57 o
 -11   7   2     9892.32     9691.93    367.39 o
 -10   7   2      311.85      309.18     57.66 o
  -9   7   2    18600.88    18189.58    498.05 o
  -8   7   2       19.35       -6.65     51.54 o
  -7   7   2    14378.16    13958.69   1124.94 o
  -6   7   2      162.33      213.97     47.85 o
  -5   7   2    23178.37    22577.39    554.34 o
  -4   7   2      312.88      344.14     56.23 o
  -3   7   2    24451.09    23140.57    565.93 o
  -2   7   2      142.37      157.21     40.44 o
  -1   7   2    39369.79    36284.26   1499.39 o
   0   7   2       22.17       32.71     31.74 o
   1   7   2    28927.10    26480.75    985.60 o
   2   7   2      513.49      645.39     72.50 o
   3   7   2     9298.77     9298.10    324.46 o
   4   7   2      112.69      179.91     47.28 o
   5   7   2     4284.38     4244.97    175.04 o
   6   7   2      908.77     1021.00    106.92 o
   7   7   2     4329.11     4279.89    258.69 o
   8   7   2      786.01      961.78    116.45 o
   9   7   2     3442.35     3414.29    191.32 o
  10   7   2       25.70       82.42     49.13 o
  11   7   2      442.29      641.31     88.69 o
  12   7   2      270.42      571.60     78.78 o
  13   7   2       19.51       62.00     45.25 o
  14   7   2        3.30       13.07     45.56 o
 -14   8   2      888.60     1234.77    170.70 o
 -13   8   2      594.57      879.05    131.13 o
 -12   8   2      100.62      154.79     72.54 o
 -11   8   2        5.76       99.07     64.59 o
 -10   8   2      205.46      294.28     55.23 o
  -9   8   2     1002.65      917.86     95.81 o
  -8   8   2      713.05      863.27     92.33 o
  -7   8   2      192.30      262.56     49.90 o
  -6   8   2     1031.44      938.74    156.42 o
  -5   8   2      900.04      876.47     92.06 o
  -4   8   2     3812.36     3809.39    167.89 o
  -3   8   2       20.51       73.95     36.39 o
  -2   8   2     4333.84     4389.12    260.84 o
  -1   8   2      506.70      652.64    100.63 o
   0   8   2     2435.35     2338.38    125.97 o
   1   8   2     3249.22     3063.01    144.92 o
   2   8   2     4742.59     4907.49    189.42 o
   3   8   2     3690.07     3777.47    166.34 o
   4   8   2     6216.59     6323.77    224.78 o
   5   8   2     3500.99     3484.52    162.73 o
   6   8   2    14252.78    13984.25    399.37 o
   7   8   2      407.01      367.62     64.07 o
   8   8   2     8317.87     8496.29    406.20 o
   9   8   2      923.96      950.75    113.66 o
  10   8   2     4530.31     4774.72    235.36 o
  11   8   2     1091.07     1340.68    139.52 o
  12   8   2     2916.46     3192.65    196.56 o
  13   8   2     1132.78     1247.56    158.42 o
 -14   9   2     2492.05     2226.81    241.52 o
 -13   9   2      873.20     1004.40    150.74 o
 -12   9   2     3217.95     3182.64    232.23 o
 -11   9   2     1089.42     1402.95    179.84 o
 -10   9   2     3071.97     2946.87    212.36 o
  -9   9   2     2105.22     2355.19    195.14 o
  -8   9   2     5642.39     5907.89    228.97 o
  -7   9   2     7656.41     7324.10    260.60 o
  -6   9   2    12295.12    11840.56    357.40 o
  -5   9   2     6650.57     6844.21    245.28 o
  -4   9   2    10764.78    10084.74    317.06 o
  -3   9   2     7704.76     6896.43    242.68 o
  -2   9   2     4207.75     3826.91    170.75 o
  -1   9   2     4888.74     4377.55    278.49 o
   0   9   2     1280.64     1280.91    144.66 o
   1   9   2     3842.52     3948.24    174.58 o
   2   9   2     7617.63     7301.97    250.85 o
   3   9   2     3270.26     3482.97    189.84 o
   4   9   2     8522.42     8291.59    275.04 o
   5   9   2     2355.25     2660.33    163.78 o
   6   9   2     6551.55     6496.25    240.93 o
   7   9   2      585.37      685.02     86.80 o
   8   9   2      708.76      941.71    206.37 o
   9   9   2       40.31      144.13     37.67 o
  10   9   2      267.87      223.07     65.93 o
  11   9   2       39.30      149.76     53.17 o
  12   9   2      502.87      620.78     83.25 o
 -12  10   2      456.13      843.54    177.49 o
 -11  10   2      244.81      488.08     82.30 o
 -10  10   2      164.89      131.15     89.43 o
  -9  10   2      193.34      296.84     63.69 o
  -8  10   2      232.65      313.50     73.51 o
  -7  10   2      267.44      193.09     63.06 o
  -6  10   2       41.71       66.81     34.69 o
  -5  10   2      451.26      498.51     66.50 o
  -4  10   2       66.04      131.78     61.51 o
  -3  10   2     2548.43     2523.38    143.54 o
  -2  10   2       83.28      192.08     55.01 o
  -1  10   2     2440.87     2286.04    184.69 o
   0  10   2      106.43      190.95     65.59 o
   1  10   2     2267.18     1965.40    127.73 o
   2  10   2      307.45      394.69     59.31 o
   3  10   2     7660.80     7432.78    258.86 o
   4  10   2     1088.71     1118.89    105.67 o
   5  10   2     8026.71     8229.34    282.85 o
   6  10   2      206.45      311.18     50.63 o
   7  10   2     5822.49     5927.34    252.85 o
   8  10   2       56.62      185.25     49.90 o
   9  10   2     3310.12     3147.53    249.38 o
  10  10   2      231.42      222.04     60.42 o
  11  10   2     2808.38     3032.09    229.50 o
 -11  11   2      111.70      330.36     60.40 o
 -10  11   2     5833.25     5986.76    287.29 o
  -9  11   2      614.60      827.56    116.77 o
  -8  11   2     5914.21     5628.89    264.16 o
  -7  11   2     1184.71     1201.81    129.71 o
  -6  11   2     5742.90     5719.95    287.36 o
  -5  11   2      243.76      295.82     64.03 o
  -4  11   2     4906.39     4520.07    196.83 o
  -3  11   2      191.52      268.16     52.21 o
  -2  11   2     8035.51     7671.97    275.11 o
  -1  11   2      325.44      489.93     89.12 o
   0  11   2     7865.58     7414.57    337.93 o
   1  11   2     1667.24     1687.19    118.48 o
   2  11   2     4082.05     4076.53    183.85 o
   3  11   2      793.23      953.30     90.80 o
   4  11   2     4015.12     3865.16    177.31 o
   5  11   2      253.35      275.15     61.74 o
   6  11   2     2005.83     2095.53    185.55 o
   7  11   2       13.15      131.93     48.00 o
   8  11   2     1752.41     1796.63    196.53 o
   9  11   2      127.66      231.94     94.04 o
  10  11   2      567.31      685.52     70.21 o
 -10  12   2        0.38       75.27     47.17 o
  -9  12   2       12.70        1.74     39.41 o
  -8  12   2      259.63      251.46     50.66 o
  -7  12   2        5.15       57.62     40.40 o
  -6  12   2       71.02      164.26     47.42 o
  -5  12   2       42.31      163.02     47.20 o
  -4  12   2      352.15      329.13     61.06 o
  -3  12   2      196.58      230.46     88.96 o
  -2  12   2      699.71      738.34     62.74 o
  -1  12   2     1352.40     1449.20    150.75 o
   0  12   2     2139.17     2051.19    182.08 o
   1  12   2     2772.11     2735.86    154.47 o
   2  12   2     1120.21     1354.56    141.64 o
   3  12   2     1662.19     1722.84    161.64 o
   4  12   2      513.42      675.08     87.61 o
   5  12   2      945.91     1049.16    119.73 o
   6  12   2     1013.66     1054.20    123.61 o
   7  12   2     2166.09     2075.64    338.60 o
   8  12   2     1182.83     1288.72    200.19 o
   9  12   2     2622.32     1977.86    293.35 o
  -8  13   2      988.87     1174.70    206.22 o
  -7  13   2     2721.09     2815.22    175.05 o
  -6  13   2      716.83      841.02     93.97 o
  -5  13   2     3268.85     3330.55    189.87 o
  -4  13   2      850.91      663.79    142.73 o
  -3  13   2     3663.14     3556.42    193.14 o
  -2  13   2      298.64      508.58     97.70 o
  -1  13   2     5053.54     4195.36    646.90 o
   0  13   2     1409.26     1662.32    125.25 o
   1  13   2     2937.78     3214.33    218.62 o
   2  13   2     1324.35     1341.92    160.87 o
   3  13   2     1652.00     1847.34    166.83 o
   4  13   2      352.18      332.76     57.11 o
   5  13   2     1053.36     1287.11    122.15 o
   6  13   2       14.63       95.63     62.60 o
  -4  14   2      254.59      208.09     67.10 o
  -3  14   2       62.31       63.61     55.88 o
  -2  14   2      791.80      666.38    473.32 o
  -1  14   2       11.04      151.75     78.71 o
   0  14   2      579.59      698.86    100.57 o
   1  14   2       61.75       37.87     97.65 o
   2  14   2     1546.83     1660.29    152.43 o
   3  14   2      178.88      251.03     46.89 o
 -17   0   3      429.90      504.96    103.73 o
 -15   0   3     1226.38     1045.89    171.93 o
 -13   0   3     5365.87     4978.13    478.06 o
 -11   0   3    14264.36    12881.10    532.96 o
  -9   0   3    29339.84    29009.94    807.01 o
  -7   0   3    22921.59    23612.42    608.74 o
  -5   0   3    82414.91    84182.26   2467.59 o
  -3   0   3   182702.80   151450.70   3411.26 o
  -1   0   3    45156.67    49919.23   2120.59 o
   1   0   3   155869.38   147817.34   9408.04 o
   3   0   3    40257.96    39022.71   2665.98 o
   5   0   3    25051.49    25096.92    759.00 o
   7   0   3    28257.36    26583.94   1161.20 o
   9   0   3    25241.19    24334.71   1133.92 o
  11   0   3     7040.78     6562.66    477.90 o
  13   0   3     1692.70     1573.95    269.76 o
  15   0   3      460.14      545.73     78.61 o
 -17   1   3      129.16      206.26     55.20 o
 -16   1   3     3293.35     2672.90    230.60 o
 -15   1   3     1333.02     1230.17    116.33 o
 -14   1   3     3772.39     3526.61    214.34 o
 -13   1   3     2027.82     2080.78    163.99 o
 -12   1   3     6147.84     5896.10    237.65 o
 -11   1   3     2290.08     2272.50    187.13 o
 -10   1   3     7226.76     6808.91    288.87 o
  -9   1   3     1502.12     1500.27     87.99 o
  -8   1   3    10130.59    10065.26    244.72 o
  -7   1   3      101.40      185.48     26.59 o
  -6   1   3     4736.93     5029.99    162.10 o
  -5   1   3     9334.58    10844.84    261.67 o
  -4   1   3       78.98      109.99     26.81 o
  -3   1   3     7211.25     7947.63    279.51 o
  -2   1   3      970.46     1129.96     50.32 o
  -1   1   3    11029.95    12232.57    234.40 o
   0   1   3     1721.99     2037.90     86.04 o
   1   1   3    23946.42    26119.95    530.05 o
   2   1   3     1130.40     1114.21     52.20 o
   3   1   3      641.87      719.85     43.89 o
   4   1   3     1842.52     1841.17     71.81 o
   5   1   3      394.78      500.44     50.29 o
   6   1   3     5578.26     5312.72    178.95 o
   7   1   3       67.18       87.51     48.18 o
   8   1   3     6212.94     5720.51    307.47 o
   9   1   3     1640.14     1650.68    167.01 o
  10   1   3     4418.14     4154.67    246.22 o
  11   1   3     4499.44     4489.21    228.24 o
  12   1   3     4610.22     4290.10    196.37 o
  13   1   3      763.56      996.20    105.52 o
  14   1   3     3214.27     3094.77    180.13 o
  15   1   3      515.60      506.30     58.24 o
  16   1   3     2708.71     2573.32    145.50 o
 -17   2   3      271.17      285.24     50.12 o
 -16   2   3     1423.05     1678.25    134.95 o
 -15   2   3      764.86      891.52    101.31 o
 -14   2   3     2090.17     2153.67    249.63 o
 -13   2   3     1516.83     1764.79    218.68 o
 -12   2   3     3447.97     3607.33    281.00 o
 -11   2   3     3633.54     3204.37    260.91 o
 -10   2   3     7824.45     7968.50    392.69 o
  -9   2   3     2493.82     2997.26    233.20 o
  -8   2   3    23414.54    23416.06    632.49 o
  -7   2   3    20657.45    21395.39    573.15 o
  -6   2   3    38067.68    39861.39   1093.93 o
  -5   2   3    32664.29    34147.97   1251.50 o
  -4   2   3    34470.40    37769.66    703.85 o
  -3   2   3    41829.28    45761.50    933.65 o
  -2   2   3    35220.36    38904.73    701.16 o
  -1   2   3    47125.95    52171.75   1028.13 o
   0   2   3    58021.29    62717.82   1435.52 o
   1   2   3     3773.83     4023.52    110.99 o
   2   2   3    27138.12    27591.79    502.99 o
   3   2   3    27793.71    28780.78    528.33 o
   4   2   3    37835.30    38876.53    703.65 o
   5   2   3    21227.91    21725.51    480.28 o
   6   2   3    30872.52    31103.40    664.88 o
   7   2   3    11265.86    11517.72    312.00 o
   8   2   3    13523.22    13806.09    369.21 o
   9   2   3     2312.13     2588.94    152.62 o
  10   2   3     5257.67     4864.83    202.29 o
  11   2   3     3156.31     3210.41    166.41 o
  12   2   3     3514.73     3594.86    181.36 o
  13   2   3     1245.03     1368.86    129.17 o
  14   2   3     2296.77     2629.32    189.83 o
  15   2   3      629.55      796.45     82.78 o
  16   2   3      914.22      905.25     80.49 o
 -17   3   3     3566.73     3483.45    246.86 o
 -16   3   3      382.43      477.18    138.57 o
 -15   3   3     4920.99     4442.32    240.64 o
 -14   3   3      248.93      237.13     57.48 o
 -13   3   3     4503.01     4172.08    237.93 o
 -12   3   3      192.42      256.07     64.55 o
 -11   3   3     5042.47     4867.57    242.98 o
 -10   3   3      921.15     1075.96    126.09 o
  -9   3   3     8632.54     8816.18    260.46 o
  -8   3   3      305.96      389.76     67.76 o
  -7   3   3    13402.05    14266.09    458.61 o
  -6   3   3      695.47      780.47     70.73 o
  -5   3   3     3100.86     3172.41    119.22 o
  -4   3   3     3105.07     3749.67    124.29 o
  -3   3   3     8418.56     9239.48    226.81 o
  -2   3   3      138.86      172.53     25.39 o
  -1   3   3      769.61      908.68     44.42 o
   0   3   3     2362.92     2544.05    109.69 o
   1   3   3      238.15      315.15     64.41 o
   2   3   3     1600.82     1835.01     88.43 o
   3   3   3     9529.20    10101.96    290.58 o
   4   3   3      225.52      226.19     48.13 o
   5   3   3     6741.61     6154.80    225.58 o
   6   3   3      180.62      281.12     69.60 o
   7   3   3     4258.97     4017.77    165.30 o
   8   3   3      222.76      248.42     56.03 o
   9   3   3     3696.54     3530.54    166.26 o
  10   3   3      683.34      681.69     89.02 o
  11   3   3     4117.18     4262.02    194.62 o
  12   3   3      550.85      650.94     90.81 o
  13   3   3     6589.85     6226.35    304.18 o
  14   3   3      875.20      919.62    118.31 o
  15   3   3     3701.31     3758.34    256.07 o
 -17   4   3       11.41      122.00     66.72 o
 -16   4   3     1886.77     1888.38    232.39 o
 -15   4   3      615.23      633.10    122.48 o
 -14   4   3     3379.75     3535.03    212.00 o
 -13   4   3     1072.25     1167.27    131.55 o
 -12   4   3     3934.75     4030.26    218.28 o
 -11   4   3     2611.36     2865.84    179.91 o
 -10   4   3    11176.91    10705.65    377.46 o
  -9   4   3       96.65      257.42     61.60 o
  -8   4   3    23797.93    23559.17    757.44 o
  -7   4   3     1252.53     1308.75     92.31 o
  -6   4   3    35750.28    36741.64    799.97 o
  -5   4   3     1755.83     1846.89    113.08 o
  -4   4   3    55695.73    55903.20   1633.96 o
  -3   4   3     9952.88    10015.48    253.16 o
  -2   4   3    52109.31    52477.45   1375.08 o
  -1   4   3     1812.22     1995.00     82.37 o
   0   4   3    40734.04    42499.12    866.17 o
   1   4   3    10142.78    11304.55    431.13 o
   2   4   3    53599.66    57200.42   1307.68 o
   3   4   3     5074.86     5137.89    179.00 o
   4   4   3    43993.99    45026.04   1068.10 o
   5   4   3      137.94      115.45     47.33 o
   6   4   3    25411.05    24085.90    713.88 o
   7   4   3      789.05      910.79    189.20 o
   8   4   3    14371.49    13190.28    559.66 o
   9   4   3      100.41      190.45     66.45 o
  10   4   3     5568.19     5640.87    266.73 o
  11   4   3     2099.64     2312.76    198.17 o
  12   4   3     4499.10     5005.53    261.98 o
  13   4   3      558.16      705.17    104.20 o
  14   4   3     2491.58     2824.64    229.43 o
  15   4   3        6.91       90.37     91.43 o
 -16   5   3      735.25     1078.51    163.63 o
 -15   5   3     2388.64     2642.70    278.80 o
 -14   5   3      669.03      838.18    163.36 o
 -13   5   3     5630.23     5476.79    433.49 o
 -12   5   3     1957.18     2006.19    173.46 o
 -11   5   3     5244.34     5307.18    247.27 o
 -10   5   3     3137.01     3062.79    208.88 o
  -9   5   3     2223.85     2099.76    135.44 o
  -8   5   3     4214.19     4185.61    202.93 o
  -7   5   3      723.70      824.14     83.39 o
  -6   5   3     1689.11     1840.26    103.44 o
  -5   5   3     5972.44     6040.34    196.64 o
  -4   5   3       79.85      189.16     31.63 o
  -3   5   3     1450.37     1500.59     98.93 o
  -2   5   3     3404.54     3735.48    131.24 o
  -1   5   3       37.19       71.42     34.67 o
   0   5   3      513.81      725.88     59.29 o
   1   5   3     4623.72     5105.13    160.05 o
   2   5   3     1472.10     1621.60     85.39 o
   3   5   3     4861.73     4739.04    205.55 o
   4   5   3      100.38      157.97     48.16 o
   5   5   3      830.78      855.29     89.26 o
   6   5   3     4094.25     4165.05    190.70 o
   7   5   3      732.91      961.83    110.51 o
   8   5   3     4699.45     4808.13    280.62 o
   9   5   3     3274.94     3120.30    190.30 o
  10   5   3      870.53      980.48    123.69 o
  11   5   3     4808.83     5093.97    257.63 o
  12   5   3      215.97      327.83     86.77 o
  13   5   3     2021.74     2357.76    203.65 o
  14   5   3      588.44      904.31    112.69 o
  15   5   3      793.05     1053.43    158.69 o
 -16   6   3        2.16      -65.87     57.86 o
 -15   6   3      678.00      502.31    122.07 o
 -14   6   3      168.12      274.13    227.39 o
 -13   6   3     4764.67     4947.80    371.02 o
 -12   6   3     1768.54     1907.10    224.46 o
 -11   6   3     9270.71     8849.70    338.84 o
 -10   6   3     1548.78     1663.59    131.44 o
  -9   6   3    14249.60    14404.24    636.28 o
  -8   6   3     1559.76     1656.47    117.57 o
  -7   6   3    11038.36    11232.36    328.26 o
  -6   6   3     3057.66     3129.83    143.15 o
  -5   6   3    16362.89    16366.13    418.11 o
  -4   6   3     3282.02     3044.24    168.93 o
  -3   6   3    22930.87    20651.91    887.25 o
  -2   6   3     8728.85     8554.84    244.46 o
  -1   6   3    71971.92    72274.97   1468.22 o
   0   6   3    12870.12    12822.99    331.61 o
   1   6   3    38073.64    38223.53    820.14 o
   2   6   3     7263.76     7543.46    225.88 o
   3   6   3    18696.19    18540.01    625.28 o
   4   6   3     2281.21     2232.64    124.41 o
   5   6   3    11369.51    11939.72    369.62 o
   6   6   3     2101.00     2098.61    162.85 o
   7   6   3     8831.62     8863.26    317.52 o
   8   6   3     1279.80     1422.15    136.76 o
   9   6   3    17497.80    17161.58    747.01 o
  10   6   3     1858.48     2111.26    182.59 o
  11   6   3     6497.47     6892.11    308.70 o
  12   6   3      203.62      269.73     62.29 o
  13   6   3      947.84     1278.68    138.02 o
  14   6   3       24.84       42.75     57.13 o
 -15   7   3        1.53      107.03     62.76 o
 -14   7   3     2646.78     2597.10    273.03 o
 -13   7   3       39.24      148.58     91.31 o
 -12   7   3     3811.36     3832.57    380.89 o
 -11   7   3        9.25       56.54     69.74 o
 -10   7   3     6859.97     6643.56    317.04 o
  -9   7   3      561.36      622.46     77.36 o
  -8   7   3     5610.53     5500.15    215.27 o
  -7   7   3     1266.15     1320.27    112.05 o
  -6   7   3     4418.54     4560.80    182.96 o
  -5   7   3      638.96      672.83     75.14 o
  -4   7   3     1778.27     1647.21     99.28 o
  -3   7   3      717.67      687.81     84.15 o
  -2   7   3       28.26       61.75     62.42 o
  -1   7   3      386.75      488.37     58.61 o
   0   7   3      278.48      333.77     68.38 o
   1   7   3     1790.05     1753.84    102.32 o
   2   7   3     1260.25     1342.94     99.48 o
   3   7   3      346.26      451.13     86.03 o
   4   7   3      425.78      449.19     62.91 o
   5   7   3      361.62      507.33    101.31 o
   6   7   3     4132.60     4040.63    190.52 o
   7   7   3     1389.16     1293.62    124.89 o
   8   7   3     5492.45     5246.76    238.37 o
   9   7   3        2.65      106.29     42.43 o
  10   7   3     4397.46     4461.96    283.45 o
  11   7   3      377.43      465.60     79.44 o
  12   7   3     1996.68     2246.19    192.13 o
  13   7   3       21.01      130.89     82.48 o
  14   7   3     2217.66     2253.45    243.65 o
 -15   8   3     1108.55     1623.45    203.69 o
 -14   8   3      336.27      578.31    112.05 o
 -13   8   3     1775.07     2145.51    238.14 o
 -12   8   3      413.71      531.93    108.67 o
 -11   8   3     2885.88     3296.99    255.53 o
 -10   8   3     1343.14     1480.74    158.73 o
  -9   8   3     5804.90     5680.10    272.25 o
  -8   8   3     3990.05     4039.85    180.09 o
  -7   8   3    10051.81    10083.90    315.80 o
  -6   8   3     6337.94     6201.70    226.46 o
  -5   8   3    16437.86    15583.63    620.62 o
  -4   8   3     6088.49     5656.73    207.52 o
  -3   8   3    16905.42    16001.07    517.92 o
  -2   8   3     4906.58     4636.25    178.66 o
  -1   8   3    14984.74    14189.07    384.75 o
   0   8   3     4519.77     4339.82    171.19 o
   1   8   3    18141.01    17787.32    620.27 o
   2   8   3     3618.23     3676.06    180.46 o
   3   8   3    16820.86    16786.57    437.77 o
   4   8   3     3816.91     3846.76    164.02 o
   5   8   3    11250.36    10990.50    359.67 o
   6   8   3     5005.83     4823.43    269.88 o
   7   8   3     8719.53     8653.82    318.47 o
   8   8   3     1959.18     2232.76    155.77 o
   9   8   3     3728.61     4086.14    208.80 o
  10   8   3      815.29      989.75    149.39 o
  11   8   3     2898.52     3075.40    271.12 o
  12   8   3      225.23      326.51     86.82 o
  13   8   3     2282.01     2287.76    260.77 o
 -14   9   3      947.12     1256.31    219.05 o
 -13   9   3     1284.64     1584.26    188.40 o
 -12   9   3      916.44     1147.67    292.55 o
 -11   9   3      681.08     1021.25    139.22 o
 -10   9   3     1303.14     1413.81    198.73 o
  -9   9   3     1044.63     1251.90    146.06 o
  -8   9   3     2133.49     2164.89    180.14 o
  -7   9   3     1850.89     1764.83    157.28 o
  -6   9   3     2031.04     1949.74    121.05 o
  -5   9   3      100.11      163.59     40.07 o
  -4   9   3      457.95      597.63     73.26 o
  -3   9   3       63.58      119.62     27.96 o
  -2   9   3      421.61      450.15     63.63 o
  -1   9   3       31.86       63.20     34.04 o
   0   9   3      273.09      352.17     56.41 o
   1   9   3       15.37       69.76     33.95 o
   2   9   3      188.05      241.21     46.85 o
   3   9   3     1348.14     1623.58    108.09 o
   4   9   3     1425.19     1634.30    113.55 o
   5   9   3      633.84      709.29     81.91 o
   6   9   3     1398.65     1652.73    134.39 o
   7   9   3      592.24      729.39     94.97 o
   8   9   3     1178.92     1336.41    171.20 o
   9   9   3      496.29      599.77    105.64 o
  10   9   3      809.77      740.91    222.42 o
  11   9   3      921.49      995.36    233.25 o
  12   9   3     1202.56     1080.23    129.15 o
 -13  10   3       58.64       47.65     52.38 o
 -12  10   3     1737.42     1935.90    209.27 o
 -11  10   3        5.82       77.90     70.60 o
 -10  10   3     2062.30     2210.67    172.26 o
  -9  10   3      243.26      527.34     82.10 o
  -8  10   3     6251.36     6185.54    283.73 o
  -7  10   3      296.30      461.37     78.58 o
  -6  10   3    14942.10    13975.59    474.80 o
  -5  10   3       39.57      119.38     50.40 o
  -4  10   3    15195.37    14212.57    412.96 o
  -3  10   3      796.77      889.14    123.35 o
  -2  10   3    14135.46    13550.87    449.40 o
  -1  10   3      145.77      243.96     47.45 o
   0  10   3     9386.82     8413.92    481.66 o
   1  10   3      742.30      839.68    111.41 o
   2  10   3    13385.54    13087.39    377.04 o
   3  10   3      111.62      181.12     36.90 o
   4  10   3    14429.00    13890.61    490.21 o
   5  10   3      433.37      553.19     85.66 o
   6  10   3     6922.39     6828.97    360.45 o
   7  10   3      243.44      361.88     84.31 o
   8  10   3     3319.35     3405.23    413.31 o
   9  10   3       83.18      136.50     52.40 o
  10  10   3     1972.19     2580.79    251.54 o
  11  10   3        5.67        3.96     65.96 o
 -11  11   3     2593.30     2672.82    193.36 o
 -10  11   3      151.98      243.43     81.17 o
  -9  11   3     1257.67     1477.69    145.43 o
  -8  11   3      278.00      450.12     67.56 o
  -7  11   3      535.90      687.85     93.98 o
  -6  11   3       97.32      210.45     51.72 o
  -5  11   3     1080.37     1192.28    128.36 o
  -4  11   3       54.20      120.67     41.53 o
  -3  11   3      544.57      572.84     76.55 o
  -2  11   3      111.42      245.05     39.48 o
  -1  11   3        4.65       56.71     45.05 o
   0  11   3        2.39      113.85     66.87 o
   1  11   3      534.24      656.77     97.92 o
   2  11   3      703.34      789.57    111.77 o
   3  11   3      226.10      353.49     70.34 o
   4  11   3       24.45       85.85     43.39 o
   5  11   3      253.96      338.02     68.75 o
   6  11   3      397.87      453.09     98.53 o
   7  11   3      744.18      909.36    148.60 o
   8  11   3      238.63      425.15    143.06 o
   9  11   3     1647.86     2009.33    216.21 o
  10  11   3       20.09       -1.13    109.44 o
 -10  12   3     1527.53     1716.54    160.18 o
  -9  12   3     2554.76     2800.39    178.30 o
  -8  12   3     1616.43     1856.14    163.94 o
  -7  12   3     1389.00     1600.08    148.83 o
  -6  12   3     1560.90     1764.89    170.20 o
  -5  12   3     1460.67     1566.82    128.21 o
  -4  12   3     3787.29     3605.03    302.57 o
  -3  12   3     4474.98     4386.60    319.36 o
  -2  12   3     4912.29     4646.11    325.59 o
  -1  12   3     3666.18     3379.55    206.71 o
   0  12   3     7435.55     7085.39    325.86 o
   1  12   3     4558.70     4550.24    344.72 o
   2  12   3     3561.42     3619.52    221.62 o
   3  12   3     1401.44     1519.03    156.22 o
   4  12   3     1200.83     1385.93    142.01 o
   5  12   3     1679.38     1926.46    172.41 o
   6  12   3     2068.54     2392.39    231.53 o
   7  12   3     1980.11     1906.59    206.13 o
   8  12   3     2164.75     1950.88    167.97 o
  -8  13   3      436.01      563.14     76.68 o
  -7  13   3      704.60      869.76    126.98 o
  -6  13   3      543.45      754.40    119.54 o
  -5  13   3      116.84      147.73    180.70 o
  -4  13   3      257.64      422.55    107.36 o
  -3  13   3       19.11      164.52     73.66 o
  -2  13   3      464.83      457.16     88.93 o
  -1  13   3       50.84      145.68     59.20 o
   0  13   3       66.90      179.44    108.00 o
   1  13   3       49.63      134.97     70.05 o
   2  13   3      360.93      384.30    146.79 o
   3  13   3       73.34      196.89     59.31 o
   4  13   3      263.74      324.61     53.46 o
   5  13   3      318.56      331.12     57.63 o
   6  13   3      378.02      379.27     81.22 o
  -4  14   3       28.81       71.26     59.14 o
  -3  14   3     3446.81     3286.35    267.90 o
  -2  14   3       12.21       19.22     60.10 o
  -1  14   3     3487.99     3262.60    258.20 o
   0  14   3      118.36      148.01     62.57 o
   1  14   3     3076.99     3432.25    540.48 o
   2  14   3        4.03      131.96     50.51 o
 -18   0   4     3312.23     2827.90    412.58 o
 -16   0   4     3313.56     2588.57    277.70 o
 -14   0   4     6452.92     5977.62    363.24 o
 -12   0   4    20020.45    19325.91    735.18 o
 -10   0   4    23892.40    23308.69    904.78 o
  -8   0   4    43848.88    43853.93   1066.59 o
  -6   0   4    13649.87    14014.78    484.20 o
  -4   0   4    54608.21    56520.01   1336.27 o
  -2   0   4    81768.80    86341.51   2484.60 o
   0   0   4    46872.72    50823.39   2222.59 o
   2   0   4      441.90      412.17     46.70 o
   4   0   4      160.37      239.74     46.52 o
   6   0   4      115.53      148.62     37.40 o
   8   0   4      183.55      193.05     91.95 o
  10   0   4      158.14      286.61    101.74 o
  12   0   4     1837.04     2147.33    306.99 o
  14   0   4      498.56      683.56    116.24 o
 -18   1   4      146.64      221.26     62.83 o
 -17   1   4      166.01      205.50     62.27 o
 -16   1   4        6.21       37.07     53.54 o
 -15   1   4       33.20       84.31     60.42 o
 -14   1   4        2.82       64.92     49.48 o
 -13   1   4     1591.17     1787.58    142.31 o
 -12   1   4      234.06      276.35     65.72 o
 -11   1   4     2201.67     2214.86    148.29 o
 -10   1   4     3600.41     3570.79    116.63 o
  -9   1   4     3680.76     3641.78    114.32 o
  -8   1   4     3586.07     3688.44    128.10 o
  -7   1   4     7165.61     7770.29    206.06 o
  -6   1   4      284.46      245.52     32.92 o
  -5   1   4    18074.18    19094.26    431.93 o
  -4   1   4      242.55      309.91     37.83 o
  -3   1   4    33073.02    34270.50    626.30 o
  -2   1   4    14654.02    15450.64    481.45 o
  -1   1   4    49401.64    54408.51    955.98 o
   0   1   4     8099.77     8494.39    196.70 o
   1   1   4    44744.71    47766.87    947.72 o
   2   1   4     9050.39     9321.14    221.70 o
   3   1   4    28570.04    28562.62    595.20 o
   4   1   4     8073.92     8314.03    213.61 o
   5   1   4    19323.59    17723.37    401.24 o
   6   1   4     6855.17     6520.36    185.55 o
   7   1   4    27285.39    25594.88    509.15 o
   8   1   4     3369.94     3153.83    167.16 o
   9   1   4    22368.91    20814.37    603.43 o
  10   1   4     4107.46     3741.07    198.90 o
  11   1   4    10373.17     9322.82    358.67 o
  12   1   4      661.39      706.01     84.13 o
  13   1   4     2802.28     2839.73    176.40 o
  14   1   4     1003.79     1059.08    101.90 o
  15   1   4     2003.78     1904.51    149.05 o
 -17   2   4     3380.59     3398.88    261.07 o
 -16   2   4     2952.65     2802.51    202.18 o
 -15   2   4     6097.89     5785.38    290.03 o
 -14   2   4     3152.57     3333.72    241.23 o
 -13   2   4     7012.34     6900.82    307.73 o
 -12   2   4     2577.09     2873.51    401.35 o
 -11   2   4     8630.82     8341.37    419.88 o
 -10   2   4     5552.66     5781.25    271.99 o
  -9   2   4     7654.03     7848.97    285.09 o
  -8   2   4    12271.77    12414.46    332.56 o
  -7   2   4     9890.11    10470.99    259.81 o
  -6   2   4    29350.35    30301.53   1502.05 o
  -5   2   4    28342.72    30444.27    688.51 o
  -4   2   4    11223.68    12161.64    295.93 o
  -3   2   4    15671.97    17479.31    415.33 o
  -2   2   4     3565.34     3985.00    117.74 o
  -1   2   4    12554.69    13545.57    362.34 o
   0   2   4     9513.53     9988.04    281.29 o
   1   2   4     1132.56     1152.33     55.11 o
   2   2   4     5893.22     6060.18    141.56 o
   3   2   4     3256.55     3160.22    106.73 o
   4   2   4       78.87      112.48     26.31 o
   5   2   4     2823.37     2808.25    104.86 o
   6   2   4      410.76      447.01     67.21 o
   7   2   4     2275.99     2205.77    136.33 o
   8   2   4      369.67      371.31     59.02 o
   9   2   4      197.02      219.46     69.53 o
  10   2   4      165.32      223.03     48.52 o
  11   2   4       75.24      135.32     43.28 o
  12   2   4      193.38      289.14     52.28 o
  13   2   4      939.46     1072.43    109.03 o
  14   2   4      946.64      998.09    101.16 o
  15   2   4      239.16      257.87     41.63 o
 -17   3   4        5.37      228.45     57.76 o
 -16   3   4      154.97      278.35     67.49 o
 -15   3   4        1.53       38.63     68.03 o
 -14   3   4       75.79      212.06    121.85 o
 -13   3   4       83.89      115.70     49.97 o
 -12   3   4      530.93      551.35     90.62 o
 -11   3   4      282.44      307.36     75.27 o
 -10   3   4     1141.40     1206.11     84.33 o
  -9   3   4        4.00       64.76     40.68 o
  -8   3   4     7734.39     7433.15    239.47 o
  -7   3   4      220.16      202.98     40.02 o
  -6   3   4    16939.06    17275.56    372.65 o
  -5   3   4      609.66      749.98     79.35 o
  -4   3   4    27322.58    28588.48    548.05 o
  -3   3   4     1880.38     2022.76    147.52 o
  -2   3   4    18629.63    19693.37    418.08 o
  -1   3   4      701.30      807.38     40.22 o
   0   3   4    32803.57    34779.05    709.23 o
   1   3   4      124.11      194.92     27.55 o
   2   3   4    40089.07    41312.51    902.09 o
   3   3   4      533.60      625.94    108.38 o
   4   3   4    67153.45    64242.98   2189.84 o
   5   3   4     5439.05     5295.03    177.46 o
   6   3   4    31447.87    28539.39    787.76 o
   7   3   4     2402.23     2286.48    126.78 o
   8   3   4    10320.61     9320.56    290.68 o
   9   3   4      704.17      708.93     88.49 o
  10   3   4     4906.17     4912.90    205.45 o
  11   3   4      104.41      199.51     47.88 o
  12   3   4     9771.14     9908.16    345.08 o
  13   3   4      543.06      516.47     65.81 o
  14   3   4     6666.42     6915.23    350.59 o
  15   3   4       73.66      234.48     93.16 o
 -17   4   4     3425.13     3293.79    256.50 o
 -16   4   4      133.84      184.50     73.68 o
 -15   4   4     8171.93     7183.98    488.01 o
 -14   4   4      297.18      212.31     90.11 o
 -13   4   4    10640.34     9486.67    895.35 o
 -12   4   4     1086.45     1058.02    117.76 o
 -11   4   4     9703.85     9503.20    354.44 o
 -10   4   4      222.63      380.56     71.90 o
  -9   4   4    13170.62    13034.69    418.29 o
  -8   4   4     7354.59     7145.07    269.36 o
  -7   4   4    28149.18    27384.60    627.96 o
  -6   4   4      797.27     1030.63     72.42 o
  -5   4   4    23990.91    24161.90    647.60 o
  -4   4   4       20.60       75.66     27.54 o
  -3   4   4    27977.81    30697.74    753.85 o
  -2   4   4      214.19      240.03     29.75 o
  -1   4   4     9648.14    10230.66    246.02 o
   0   4   4     6363.99     6437.09    227.83 o
   1   4   4     7245.50     7709.52    226.28 o
   2   4   4     7125.61     7748.97    232.81 o
   3   4   4     6059.57     6222.14    205.53 o
   4   4   4     1751.26     1965.19    122.21 o
   5   4   4     1088.67     1080.37    100.28 o
   6   4   4     1288.37     1282.27    119.48 o
   7   4   4        1.93      112.90     54.11 o
   8   4   4     1376.39     1682.46    150.94 o
   9   4   4       10.71        5.16     42.94 o
  10   4   4        1.72      109.09    103.44 o
  11   4   4     1333.18     1325.61    151.78 o
  12   4   4      286.15      227.93     68.63 o
  13   4   4      568.61      772.35    164.62 o
  14   4   4       52.94       82.56     58.12 o
  15   4   4      630.51      641.34    150.14 o
 -16   5   4       43.07      116.39     72.77 o
 -15   5   4      212.24      429.63    223.70 o
 -14   5   4       60.44      247.29    129.34 o
 -13   5   4     1250.83     1366.90    189.91 o
 -12   5   4      172.39      316.10    103.99 o
 -11   5   4     1735.94     1664.80    127.50 o
 -10   5   4     2336.26     2552.85    145.50 o
  -9   5   4      280.41      340.16     77.01 o
  -8   5   4     4618.79     4527.06    179.56 o
  -7   5   4     1386.17     1421.46     95.05 o
  -6   5   4     4654.95     4960.43    174.78 o
  -5   5   4     7739.58     7368.22    268.57 o
  -4   5   4     9965.89    10429.62    276.15 o
  -3   5   4    15398.78    15979.45    380.95 o
  -2   5   4    19091.39    19551.56    450.29 o
  -1   5   4    14778.38    15288.68    434.16 o
   0   5   4    23014.48    23664.52    705.26 o
   1   5   4    18199.35    19544.96    441.20 o
   2   5   4    27128.70    28560.73    702.46 o
   3   5   4    11459.42    11103.08    323.77 o
   4   5   4    11951.78    12213.23    358.93 o
   5   5   4     5380.29     5267.97    231.95 o
   6   5   4    10884.60    10559.80    835.84 o
   7   5   4     5999.09     5765.90    242.64 o
   8   5   4     9694.10     9413.14    346.74 o
   9   5   4     6240.28     5732.56    453.37 o
  10   5   4     6394.81     5902.29    335.05 o
  11   5   4     3239.91     3319.09    200.65 o
  12   5   4     3211.78     3288.02    212.76 o
  13   5   4     1766.85     2161.85    191.52 o
  14   5   4     1326.49     1814.24    166.30 o
 -16   6   4     2034.83     2390.99    262.31 o
 -15   6   4      413.94      596.00    127.04 o
 -14   6   4     3413.11     3213.02    270.50 o
 -13   6   4     2066.44     2305.98    253.79 o
 -12   6   4     8686.71     8530.43    429.62 o
 -11   6   4     3280.47     3472.19    262.45 o
 -10   6   4    23087.72    22581.98    686.76 o
  -9   6   4     4736.55     4788.44    197.01 o
  -8   6   4     5127.59     5485.39    237.09 o
  -7   6   4     1606.53     1710.07    104.50 o
  -6   6   4     7907.37     7942.95    249.04 o
  -5   6   4     2372.12     2135.09    136.61 o
  -4   6   4     9716.38     9669.29    269.81 o
  -3   6   4     3266.16     3217.91    127.43 o
  -2   6   4    15105.71    14659.65    498.67 o
  -1   6   4     5267.46     5412.67    173.57 o
   0   6   4    10769.37    10362.08    292.78 o
   1   6   4     2904.99     2957.70    115.83 o
   2   6   4     4981.75     5479.49    176.67 o
   3   6   4       82.76      125.83     35.72 o
   4   6   4      697.97      740.75     81.12 o
   5   6   4       57.60      119.16     39.30 o
   6   6   4      751.77      786.69     92.04 o
   7   6   4      144.72      195.28     56.24 o
   8   6   4       31.14       74.89     83.76 o
   9   6   4      283.04      338.66     74.81 o
  10   6   4      247.83      396.69     76.44 o
  11   6   4      703.54      839.39    138.65 o
  12   6   4      304.92      476.15    101.40 o
  13   6   4      239.95      142.33     63.23 o
  14   6   4      101.81      236.31     55.30 o
 -15   7   4       31.72      122.92     72.47 o
 -14   7   4       11.48      171.53     79.69 o
 -13   7   4      241.27      446.92    136.40 o
 -12   7   4        6.07       95.17     86.50 o
 -11   7   4     1512.87     1595.64    165.22 o
 -10   7   4      716.06      776.49    115.47 o
  -9   7   4     1834.75     1798.90    167.14 o
  -8   7   4      646.73      549.85     93.43 o
  -7   7   4     4882.59     4456.70    182.16 o
  -6   7   4      145.37      228.90     50.33 o
  -5   7   4     4476.77     4252.96    338.37 o
  -4   7   4       42.07       87.05     31.78 o
  -3   7   4    12854.11    12390.95    336.56 o
  -2   7   4        3.79       20.75     23.11 o
  -1   7   4    30023.84    30050.99    675.44 o
   0   7   4       18.07      114.68     47.85 o
   1   7   4    32036.71    32053.54    730.37 o
   2   7   4        5.95       46.87     24.56 o
   3   7   4    14204.69    13717.73    444.11 o
   4   7   4        7.47       91.08     34.36 o
   5   7   4    13724.54    13031.24    400.68 o
   6   7   4       61.30      117.01     48.88 o
   7   7   4    11894.27    12167.49    398.56 o
   8   7   4       58.66      127.06     45.77 o
   9   7   4    11661.75    11896.80    417.34 o
  10   7   4        0.36      102.74     63.13 o
  11   7   4     6095.02     6564.62    373.53 o
  12   7   4        4.45      127.14    100.30 o
  13   7   4     2747.76     3177.08    235.32 o
 -15   8   4     1000.09     1243.90    366.61 o
 -14   8   4     3707.79     4070.89    279.13 o
 -13   8   4     1359.67     1331.76    178.44 o
 -12   8   4     3653.19     3680.25    271.81 o
 -11   8   4      495.00      616.18    100.84 o
 -10   8   4     5007.82     5362.20    269.17 o
  -9   8   4      892.29      941.39    159.31 o
  -8   8   4    12220.20    12560.29    442.50 o
  -7   8   4     1903.63     2012.69    172.18 o
  -6   8   4     8733.33     8601.64    275.68 o
  -5   8   4     4111.49     4111.90    217.83 o
  -4   8   4     3680.26     3530.77    156.01 o
  -3   8   4     6064.92     6133.03    213.46 o
  -2   8   4     4738.10     4507.70    173.31 o
  -1   8   4     1243.82     1474.53    130.22 o
   0   8   4     2878.74     2900.27    130.61 o
   1   8   4       59.78       97.10     27.25 o
   2   8   4     4663.13     4646.89    205.27 o
   3   8   4       15.13       92.69     38.75 o
   4   8   4     1945.89     1959.89    125.12 o
   5   8   4      807.12      949.33     82.36 o
   6   8   4       30.54      101.30     57.50 o
   7   8   4      501.74      608.45    130.23 o
   8   8   4       44.37      118.70     66.77 o
   9   8   4      288.36      270.03     72.85 o
  10   8   4       14.25       87.63    126.05 o
  11   8   4      516.17      686.56    120.48 o
  12   8   4       63.48      111.45     44.74 o
 -14   9   4      160.60      267.72     72.06 o
 -13   9   4       32.68      140.59     63.57 o
 -12   9   4      398.08      509.50     92.43 o
 -11   9   4        7.28      117.48     46.67 o
 -10   9   4      562.18      731.59    145.59 o
  -9   9   4      544.34      557.11     92.15 o
  -8   9   4     2371.25     2286.02    174.13 o
  -7   9   4      208.61      265.91     65.18 o
  -6   9   4     7530.06     6766.30    286.28 o
  -5   9   4     3521.27     3527.47    288.71 o
  -4   9   4     5665.94     5803.62    214.27 o
  -3   9   4     2878.34     3056.16    144.73 o
  -2   9   4     4103.16     4042.13    168.12 o
  -1   9   4     2952.52     2893.07    137.12 o
   0   9   4     4235.23     4423.43    171.93 o
   1   9   4     2786.34     2825.87    134.56 o
   2   9   4    11134.37    11179.51    368.17 o
   3   9   4     9431.62     9059.28    352.00 o
   4   9   4    10855.59    11641.17    499.33 o
   5   9   4     5352.67     5249.02    302.46 o
   6   9   4     6641.92     6575.82    350.04 o
   7   9   4     2902.54     3038.47    241.94 o
   8   9   4     2886.05     3159.75    250.53 o
   9   9   4      881.34     1015.18    276.74 o
  10   9   4     1923.26     2164.68    232.53 o
  11   9   4     1108.64     1437.96    170.49 o
 -13  10   4     2956.12     3027.24    240.59 o
 -12  10   4      529.11      646.88    177.17 o
 -11  10   4     3180.01     3052.04    197.49 o
 -10  10   4       34.09       93.56     44.99 o
  -9  10   4     4527.05     4669.12    323.08 o
  -8  10   4      181.14      287.63     79.15 o
  -7  10   4     8063.04     7567.32    317.56 o
  -6  10   4      367.68      424.06     75.53 o
  -5  10   4    11554.34    11393.39    560.12 o
  -4  10   4     1987.68     1848.11    137.00 o
  -3  10   4     4832.19     4490.85    186.50 o
  -2  10   4      151.37      157.06     32.78 o
  -1  10   4     3127.60     3220.06    147.88 o
   0  10   4       32.86      125.64     50.45 o
   1  10   4     3081.46     2892.86    185.86 o
   2  10   4      361.73      414.80     72.60 o
   3  10   4      734.31      842.77    111.67 o
   4  10   4       13.98       46.72     46.25 o
   5  10   4       90.26      175.89     68.27 o
   6  10   4      283.98      284.40     83.79 o
   7  10   4        5.26      126.61     47.40 o
   8  10   4       16.60       55.58     85.85 o
   9  10   4      221.79      311.31     66.30 o
  10  10   4      519.20      737.81    112.06 o
 -11  11   4      123.54      327.30     55.33 o
 -10  11   4      891.53     1071.49    118.42 o
  -9  11   4       43.46      133.45     46.48 o
  -8  11   4     1486.41     1706.30    158.00 o
  -7  11   4       14.11       59.28     69.85 o
  -6  11   4     1450.97     1499.12    147.02 o
  -5  11   4      900.56     1144.74    183.62 o
  -4  11   4     3949.87     3750.39    197.97 o
  -3  11   4      753.20      713.17    140.44 o
  -2  11   4     6764.50     6273.51    369.19 o
  -1  11   4      458.31      552.34     80.12 o
   0  11   4     7683.29     7537.79    483.60 o
   1  11   4       57.25      216.72     58.76 o
   2  11   4     6255.28     6242.31    387.63 o
   3  11   4      523.42      489.89     79.94 o
   4  11   4     4899.46     5195.59    257.23 o
   5  11   4      377.67      436.82     89.01 o
   6  11   4     4922.69     4806.39    295.62 o
   7  11   4      498.66      414.06    192.25 o
   8  11   4     4073.34     4429.33    282.05 o
   9  11   4      302.76      387.41     77.22 o
 -10  12   4     1153.01     1515.38    143.87 o
  -9  12   4     1989.20     2096.19    174.04 o
  -8  12   4     1152.87     1492.39    115.88 o
  -7  12   4     1518.42     1737.47    221.16 o
  -6  12   4      389.91      664.33    126.68 o
  -5  12   4     1394.46     1744.55    216.04 o
  -4  12   4     1085.50     1140.69    171.36 o
  -3  12   4     3416.60     3055.50    443.39 o
  -2  12   4     1064.50     1185.92    180.47 o
  -1  12   4     1894.51     2017.24    229.14 o
   0  12   4     1196.82     1444.84    192.90 o
   1  12   4      200.93      194.80     68.58 o
   2  12   4      227.68      390.33     60.64 o
   3  12   4      159.07      278.75     48.89 o
   4  12   4      212.01      257.91     48.62 o
   5  12   4       67.59      248.79    169.94 o
   6  12   4       13.96       77.12     49.29 o
   7  12   4       16.23      142.71     86.74 o
  -7  13   4      767.13      979.18    138.21 o
  -6  13   4      140.04      270.93     68.27 o
  -5  13   4     1042.94     1061.42    157.62 o
  -4  13   4      324.87      266.93    124.05 o
  -3  13   4     1902.17     2129.72    243.02 o
  -2  13   4      425.12      425.21    113.62 o
  -1  13   4     4520.23     4649.96    330.49 o
   0  13   4      839.87      794.16    129.79 o
   1  13   4     3793.76     4103.56    442.83 o
   2  13   4      418.98      409.18    120.20 o
   3  13   4     2475.29     2119.72    333.54 o
   4  13   4      573.68      553.59     59.55 o
   5  13   4     2374.00     2244.27    233.05 o
  -3  14   4      208.36      170.12     59.06 o
  -2  14   4     1254.08     1332.19    183.01 o
  -1  14   4       16.30       91.43     80.88 o
   0  14   4     1070.58     1357.91    169.50 o
   1  14   4       82.61       17.83     88.02 o
 -17   0   5      935.45     1155.75    262.06 o
 -15   0   5      854.55      861.94    162.59 o
 -13   0   5     2865.13     2522.71    261.99 o
 -11   0   5      803.06      786.66     69.82 o
  -9   0   5       17.25       94.47     37.70 o
  -7   0   5      237.98      288.46     53.81 o
  -5   0   5     1834.36     2338.21    165.35 o
  -3   0   5    16339.20    17042.92    446.43 o
  -1   0   5    13345.06    13955.58    367.12 o
   1   0   5    57227.18    60755.19   1407.55 o
   3   0   5    13127.88    13365.83    375.48 o
   5   0   5    16371.32    16412.11    547.04 o
   7   0   5    27090.92    26933.47    831.21 o
   9   0   5    30561.80    26361.20   1212.72 o
  11   0   5     8273.75     8381.49    556.69 o
  13   0   5     2812.13     2837.09    255.32 o
  15   0   5     2801.60     2687.23    191.87 o
 -18   1   5     1576.54     1455.95    168.68 o
 -17   1   5      518.08      444.74     77.15 o
 -16   1   5     2655.62     2336.44    222.56 o
 -15   1   5     1006.88      851.86    133.17 o
 -14   1   5     8839.65     7415.99    339.65 o
 -13   1   5     1190.80     1091.56    143.36 o
 -12   1   5    15678.44    15325.87    514.02 o
 -11   1   5     6362.79     6339.52    231.28 o
 -10   1   5    24090.99    24506.44    523.02 o
  -9   1   5     5149.73     5139.41    169.63 o
  -8   1   5    14767.41    15264.09    352.98 o
  -7   1   5     2166.30     1879.63    123.50 o
  -6   1   5    18254.74    18884.95    447.02 o
  -5   1   5    15713.47    16438.07    422.60 o
  -4   1   5    32607.78    32311.13    738.29 o
  -3   1   5     8736.74     8774.98    268.54 o
  -2   1   5    51140.78    54876.07   1182.60 o
  -1   1   5     6934.52     7234.26    157.08 o
   0   1   5    58519.75    62175.96   1095.91 o
   1   1   5    11673.35    12647.75    286.95 o
   2   1   5    26418.41    27530.27    577.12 o
   3   1   5      384.20      400.98     41.21 o
   4   1   5    10284.88     9870.48    226.79 o
   5   1   5     4055.36     3755.63    116.79 o
   6   1   5     5043.21     4696.49    136.95 o
   7   1   5     3166.05     2911.72    100.62 o
   8   1   5     3823.17     3470.97    175.89 o
   9   1   5      759.27      729.41     99.84 o
  10   1   5     2916.82     2853.88    233.75 o
  11   1   5      410.45      435.02     76.08 o
  12   1   5      504.88      592.27     84.65 o
  13   1   5       15.69       66.75     31.67 o
  14   1   5        0.96       57.95     32.87 o
  15   1   5      133.51      224.38     33.96 o
 -17   2   5      946.36      934.36    158.88 o
 -16   2   5      680.39      775.48    109.90 o
 -15   2   5      510.85      608.56    105.58 o
 -14   2   5     2155.70     2333.27    206.50 o
 -13   2   5       19.85      133.10     93.60 o
 -12   2   5      412.98      470.01     94.86 o
 -11   2   5      277.97      273.17     77.78 o
 -10   2   5      342.19      484.12     56.01 o
  -9   2   5     3050.64     3125.22    140.91 o
  -8   2   5     2933.57     3155.38    126.36 o
  -7   2   5       22.53       62.47     24.33 o
  -6   2   5     5614.76     6199.72    248.22 o
  -5   2   5     8080.94     8851.41    307.69 o
  -4   2   5      238.23      320.29     35.97 o
  -3   2   5     2739.78     2682.20     96.82 o
  -2   2   5     2852.84     2963.49     81.21 o
  -1   2   5     9532.44    10540.48    303.40 o
   0   2   5    24682.15    26754.06    663.87 o
   1   2   5      204.72      269.93     28.96 o
   2   2   5     6140.92     6023.83    165.20 o
   3   2   5     9860.75     9992.62    249.51 o
   4   2   5    27567.31    27004.79    583.11 o
   5   2   5    18322.67    17615.95    410.15 o
   6   2   5     6626.98     6447.90    193.69 o
   7   2   5     9768.07     9514.44    324.95 o
   8   2   5     5900.34     5625.86    291.69 o
   9   2   5     1596.26     1873.64    132.36 o
  10   2   5     5961.67     5696.64    217.39 o
  11   2   5     2307.37     2497.42    167.28 o
  12   2   5     5683.81     5380.80    231.92 o
  13   2   5     2778.97     2774.46    161.95 o
  14   2   5     2585.90     2573.26    150.19 o
  15   2   5     1655.01     1945.58    132.00 o
 -17   3   5     3910.42     3422.75    260.59 o
 -16   3   5      832.42      984.14    129.54 o
 -15   3   5     8429.61     7789.22    344.68 o
 -14   3   5      338.24      407.57     84.50 o
 -13   3   5     7024.59     6348.10    281.78 o
 -12   3   5     1031.14     1084.18    121.71 o
 -11   3   5     7199.99     6809.44    286.09 o
 -10   3   5       45.50       90.75     33.40 o
  -9   3   5    20378.32    19448.11    450.56 o
  -8   3   5     2099.54     2180.94    115.81 o
  -7   3   5    61781.03    61739.70   1682.97 o
  -6   3   5     1197.53     1257.33     66.08 o
  -5   3   5    42611.63    43057.77    808.32 o
  -4   3   5     3286.66     3319.66    123.43 o
  -3   3   5    29511.29    30547.11    648.47 o
  -2   3   5     1496.54     1600.32     66.28 o
  -1   3   5    20642.97    21048.60    548.60 o
   0   3   5     1105.92     1140.93     85.57 o
   1   3   5    28864.30    29173.66    726.38 o
   2   3   5     2644.65     2647.43    128.43 o
   3   3   5    31483.91    30153.57    643.48 o
   4   3   5      797.51      787.57     58.01 o
   5   3   5    14161.71    12871.24    422.10 o
   6   3   5        8.59       54.98     33.51 o
   7   3   5     3763.70     3600.84    154.87 o
   8   3   5       49.81      119.80     40.06 o
   9   3   5      359.34      523.59     67.41 o
  10   3   5       65.39      155.90     39.28 o
  11   3   5      739.32      722.62     82.00 o
  12   3   5       58.90      133.32     35.32 o
  13   3   5      109.00      213.28     37.00 o
  14   3   5      191.32      442.80    106.87 o
 -17   4   5      442.10      633.74     88.32 o
 -16   4   5     1359.31     1209.95    146.65 o
 -15   4   5      206.38      413.04    104.72 o
 -14   4   5      867.45      781.39    143.05 o
 -13   4   5      911.86     1021.42    165.26 o
 -12   4   5     1560.84     1500.88    200.37 o
 -11   4   5      115.70      199.39     46.94 o
 -10   4   5        7.53       90.35     48.29 o
  -9   4   5     4711.91     4676.16    217.68 o
  -8   4   5      259.72      375.25     52.93 o
  -7   4   5       19.85       91.33     26.68 o
  -6   4   5      900.83      915.73     72.08 o
  -5   4   5     2007.36     2051.59     81.30 o
  -4   4   5     4253.02     4612.63    192.71 o
  -3   4   5      873.68      726.05     70.75 o
  -2   4   5     4323.65     4404.13    136.30 o
  -1   4   5       37.46       89.71     25.34 o
   0   4   5     3370.18     3071.25     97.18 o
   1   4   5       74.16       10.92     29.74 o
   2   4   5    31741.98    32787.51    689.12 o
   3   4   5      773.09      688.77    103.94 o
   4   4   5    15356.31    15526.19    663.18 o
   5   4   5     4115.80     3903.50    176.06 o
   6   4   5    18674.49    17611.70    511.76 o
   7   4   5     2692.09     2472.54    158.32 o
   8   4   5    11250.22    10591.38    380.89 o
   9   4   5      399.75      540.36     93.91 o
  10   4   5     7513.43     7228.93    381.98 o
  11   4   5      372.62      544.72     94.62 o
  12   4   5     6827.09     6725.54    316.57 o
  13   4   5      755.16      901.03    116.92 o
  14   4   5     4917.07     4405.91    294.09 o
 -17   5   5     1002.70     1286.56    325.61 o
 -16   5   5      964.25      874.49    147.36 o
 -15   5   5     1594.09     1969.35    243.49 o
 -14   5   5     1901.71     2333.88    258.88 o
 -13   5   5     5798.16     5822.53    468.83 o
 -12   5   5     7406.14     7202.85    391.01 o
 -11   5   5     7661.22     7637.60    391.76 o
 -10   5   5     6173.33     5817.82    274.78 o
  -9   5   5    14004.91    13721.18    381.27 o
  -8   5   5    12058.93    10852.18    549.37 o
  -7   5   5    11336.53    11783.38    325.72 o
  -6   5   5     7499.78     7293.17    269.18 o
  -5   5   5    19886.57    20241.40    474.24 o
  -4   5   5    10439.72    11101.18    527.51 o
  -3   5   5    17612.04    17819.76    411.55 o
  -2   5   5     6885.60     6843.24    187.63 o
  -1   5   5    23902.94    24262.94    523.77 o
   0   5   5    12711.24    12224.04    334.47 o
   1   5   5     9413.01     8935.81    274.79 o
   2   5   5    10381.63    10125.64    328.61 o
   3   5   5     8083.50     7855.41    302.51 o
   4   5   5     7035.80     7094.09    342.64 o
   5   5   5     5353.17     5696.91    219.11 o
   6   5   5     1248.72     1232.28    119.26 o
   7   5   5     5295.17     4933.19    221.54 o
   8   5   5      508.99      580.39     85.45 o
   9   5   5     1030.64     1128.32    127.79 o
  10   5   5     1028.45     1162.89    133.79 o
  11   5   5       39.50       76.73     42.05 o
  12   5   5      975.48     1317.59    176.59 o
  13   5   5       50.92      146.18     62.38 o
  14   5   5       26.39       64.09     91.07 o
 -16   6   5      226.28      454.57    111.40 o
 -15   6   5     1015.34     1406.45    195.28 o
 -14   6   5      414.70      505.35    136.73 o
 -13   6   5       72.97      198.03     83.54 o
 -12   6   5      241.85      402.58    104.40 o
 -11   6   5      107.74      189.19     79.51 o
 -10   6   5      973.95      917.47    126.95 o
  -9   6   5      796.70      927.49    171.36 o
  -8   6   5       12.11       67.71     53.02 o
  -7   6   5       80.77      104.20     55.03 o
  -6   6   5      197.61      218.35     33.80 o
  -5   6   5      747.09      896.51    113.11 o
  -4   6   5       25.93       70.09     27.86 o
  -3   6   5     4699.67     4579.05    156.80 o
  -2   6   5      100.03       80.01     20.69 o
  -1   6   5    11255.69    10884.25    278.21 o
   0   6   5     2866.02     2799.31    104.79 o
   1   6   5     8065.70     7875.66    247.64 o
   2   6   5     1683.62     1781.59     96.47 o
   3   6   5     6200.60     6190.19    216.10 o
   4   6   5     1180.86     1172.38    116.18 o
   5   6   5     6882.49     6816.33    247.74 o
   6   6   5     2803.04     2954.01    152.78 o
   7   6   5    10736.12    10576.97    605.80 o
   8   6   5     3654.62     4041.15    199.79 o
   9   6   5    11509.06    12294.74    540.73 o
  10   6   5     3667.12     3557.50    255.16 o
  11   6   5     5858.74     5623.09    441.07 o
  12   6   5      672.42      787.92    121.98 o
  13   6   5     1389.29     1505.90    192.24 o
 -15   7   5       34.49      145.30    146.59 o
 -14   7   5     2947.88     3325.17    264.56 o
 -13   7   5       44.71      600.98    186.95 o
 -12   7   5    10266.14     9543.07    713.64 o
 -11   7   5        4.97        2.12     49.46 o
 -10   7   5    17855.72    17163.88    791.89 o
  -9   7   5        0.30       22.01     49.75 o
  -8   7   5    12721.11    12408.21    433.99 o
  -7   7   5      208.51      272.52     72.04 o
  -6   7   5    12708.96    11129.86    386.66 o
  -5   7   5      170.18      217.43     38.62 o
  -4   7   5    19683.07    18755.49    680.18 o
  -3   7   5        5.27      164.73     49.82 o
  -2   7   5    29537.11    28739.83    643.44 o
  -1   7   5       87.94      193.65     47.59 o
   0   7   5    16710.69    16363.02    399.35 o
   1   7   5      252.13      323.73     45.65 o
   2   7   5    11392.71    10993.74    600.15 o
   3   7   5        5.09      -12.91     52.32 o
   4   7   5     7285.40     7072.34    248.22 o
   5   7   5       16.74       21.89     63.69 o
   6   7   5     3831.19     3498.04    239.12 o
   7   7   5     1037.14     1123.46    158.91 o
   8   7   5     2553.56     2688.50    265.75 o
   9   7   5       38.46       57.59     61.79 o
  10   7   5      487.83      632.32    117.51 o
  11   7   5      199.58      366.39     88.39 o
  12   7   5       46.83      210.98     59.34 o
  13   7   5        6.70      -43.42     47.73 o
 -15   8   5      264.13      408.39     93.10 o
 -14   8   5      201.86      582.31    150.85 o
 -13   8   5      319.28      536.55    105.67 o
 -12   8   5      228.31      347.13     73.49 o
 -11   8   5       44.36       56.93     49.10 o
 -10   8   5      188.24      320.77     84.88 o
  -9   8   5      223.20      275.83     67.92 o
  -8   8   5     2578.97     2424.38    173.20 o
  -7   8   5      182.59      227.58     58.66 o
  -6   8   5        9.75       82.18     52.81 o
  -5   8   5     1613.03     1622.09    124.22 o
  -4   8   5       16.57       92.20     32.68 o
  -3   8   5     3274.50     3158.22    139.28 o
  -2   8   5      104.07      133.26     27.74 o
  -1   8   5     2189.36     2241.03    106.32 o
   0   8   5     2723.96     2774.05    117.17 o
   1   8   5     3093.39     3265.25    135.55 o
   2   8   5     5812.14     5523.97    303.82 o
   3   8   5     8039.43     7800.94    376.49 o
   4   8   5     1076.69     1022.29    148.88 o
   5   8   5     8778.25     8148.43    392.14 o
   6   8   5      814.31      958.37    198.59 o
   7   8   5     5427.14     5040.05    302.58 o
   8   8   5      519.42      735.99    130.83 o
   9   8   5     2537.53     2845.48    263.12 o
  10   8   5     1362.02     1581.08    195.81 o
  11   8   5     2530.36     2707.94    263.86 o
  12   8   5      818.69     1094.12    229.88 o
 -14   9   5      866.02      982.44    144.34 o
 -13   9   5     2654.35     2704.08    242.96 o
 -12   9   5      712.90      695.37    105.50 o
 -11   9   5     1886.93     2007.68    181.84 o
 -10   9   5     1957.51     2193.72    173.69 o
  -9   9   5     4625.27     4514.61    265.24 o
  -8   9   5     5109.96     5275.13    252.62 o
  -7   9   5    11294.60    11705.25    573.73 o
  -6   9   5     8911.89     8272.57    453.41 o
  -5   9   5     6205.27     6107.30    437.80 o
  -4   9   5     4067.77     3888.36    190.33 o
  -3   9   5     6852.04     6710.22    494.35 o
  -2   9   5     2671.60     2621.01    127.53 o
  -1   9   5     5400.95     5299.48    244.12 o
   0   9   5     2999.41     3059.03    180.75 o
   1   9   5     5625.00     5713.32    258.01 o
   2   9   5     5094.42     4747.08    229.47 o
   3   9   5     5869.37     5762.56    321.78 o
   4   9   5     1964.36     1968.03    207.11 o
   5   9   5     4291.19     4276.32    270.24 o
   6   9   5     1137.55     1068.20    158.01 o
   7   9   5     1340.59     1311.08    176.36 o
   8   9   5       49.70       46.42     79.03 o
   9   9   5      496.01      775.24    122.45 o
  10   9   5       48.53      228.43     69.57 o
  11   9   5      244.35      457.25     89.10 o
 -13  10   5      470.97      480.19    111.69 o
 -12  10   5       61.69      134.74     46.37 o
 -11  10   5       66.35      195.45     99.85 o
 -10  10   5      252.26      343.43     67.82 o
  -9  10   5       42.72       94.32     46.45 o
  -8  10   5       76.23      255.52     57.73 o
  -7  10   5        3.65      160.24     86.79 o
  -6  10   5      911.17      926.85    109.84 o
  -5  10   5      586.58      547.54     82.19 o
  -4  10   5      630.36      666.32     78.25 o
  -3  10   5      251.59      363.83    102.30 o
  -2  10   5     1294.67     1300.33    182.38 o
  -1  10   5       74.34      142.12     43.01 o
   0  10   5     2697.05     2516.33    206.54 o
   1  10   5     1108.98     1043.23    116.09 o
   2  10   5     5034.05     4617.30    229.48 o
   3  10   5      556.02      577.55    114.56 o
   4  10   5     7632.13     7509.41    386.07 o
   5  10   5       78.46      201.88     73.20 o
   6  10   5     5533.33     5648.48    328.96 o
   7  10   5       26.47      113.58     75.66 o
   8  10   5     3229.74     3290.07    260.21 o
   9  10   5      185.75      336.92     74.78 o
  10  10   5     2625.09     2940.76    242.98 o
 -11  11   5     4377.44     4483.34    242.73 o
 -10  11   5      263.02      390.46     60.39 o
  -9  11   5     4192.81     4130.20    225.68 o
  -8  11   5      206.08      233.19     51.27 o
  -7  11   5     3179.14     3607.04    310.32 o
  -6  11   5      570.25      585.97    130.11 o
  -5  11   5     8293.69     7466.72    437.70 o
  -4  11   5       68.84      153.93     81.12 o
  -3  11   5     6726.42     6511.89    384.33 o
  -2  11   5      379.90      421.56    108.27 o
  -1  11   5     7062.92     6720.62    377.68 o
   0  11   5      382.67      414.67    106.94 o
   1  11   5     6007.25     5946.45    268.55 o
   2  11   5     1684.79     1765.28    136.31 o
   3  11   5     2690.11     2709.99    229.25 o
   4  11   5       56.67      105.54     57.64 o
   5  11   5     2399.24     2335.63    238.43 o
   6  11   5        8.40       89.46     46.81 o
   7  11   5     1139.29     1412.64    172.66 o
   8  11   5        8.23      106.28     47.05 o
 -10  12   5       74.36       11.19    115.14 o
  -9  12   5      133.76      198.58    171.71 o
  -8  12   5        2.70      160.43     70.98 o
  -7  12   5      111.82      294.09    168.82 o
  -6  12   5        3.05       38.70     65.55 o
  -5  12   5      309.96      222.36    156.22 o
  -4  12   5      205.87      248.88     85.14 o
  -3  12   5     1344.96     1450.66    204.78 o
  -2  12   5      784.52      900.21    151.87 o
  -1  12   5      975.74     1239.66    168.57 o
   0  12   5     2060.09     2262.17    238.65 o
   1  12   5      668.56      993.39    149.97 o
   2  12   5     1095.79     1254.66    171.30 o
   3  12   5      499.43      539.23     98.23 o
   4  12   5     1230.19     1091.37    148.58 o
   5  12   5      716.78      815.04    153.17 o
   6  12   5     1130.18      945.10    134.72 o
   7  12   5     1357.48     1605.61    177.23 o
  -7  13   5      502.47      631.42    114.36 o
  -6  13   5     2027.89     2113.46    248.22 o
  -5  13   5      221.34      382.24     81.46 o
  -4  13   5     3592.70     3222.33    280.10 o
  -3  13   5     1106.52     1076.29    161.95 o
  -2  13   5     4292.42     4391.78    326.50 o
  -1  13   5     1008.62      979.79    152.29 o
   0  13   5     3535.52     3754.81    292.22 o
   1  13   5      697.60      617.38    127.18 o
   2  13   5     1213.49     1441.04    175.69 o
   3  13   5      561.88      680.45    103.35 o
   4  13   5     1227.57     1192.48    152.51 o
  -2  14   5       24.55       -0.43     53.83 o
  -1  14   5      746.63      887.72    236.06 o
 -18   0   6      404.43      451.10    122.76 o
 -16   0   6      196.35      156.95    114.42 o
 -14   0   6     3298.83     2923.55    425.74 o
 -12   0   6    18649.30    18606.47    595.25 o
 -10   0   6    15015.50    14981.23    583.61 o
  -8   0   6    20230.68    19910.81    709.86 o
  -6   0   6    12156.85    12657.22    384.24 o
  -4   0   6    76199.25    78497.45   1830.26 o
  -2   0   6   103370.86   110038.15   2812.65 o
   0   0   6    90069.46    94871.80   3567.70 o
   2   0   6    22741.16    22547.01    583.94 o
   4   0   6    27339.69    27654.14    728.77 o
   6   0   6    21995.07    21689.15    722.06 o
   8   0   6    23851.70    22696.65    787.16 o
  10   0   6     7682.51     8179.03    398.68 o
  12   0   6     2295.95     2547.29    255.71 o
  14   0   6     1642.64     1810.81    204.15 o
 -18   1   6      143.17      262.64     64.77 o
 -17   1   6     2257.75     2207.95    184.65 o
 -16   1   6      226.93      297.52     82.09 o
 -15   1   6     3246.09     3220.33    287.00 o
 -14   1   6     4453.26     4488.60    253.64 o
 -13   1   6     4877.63     4706.79    255.84 o
 -12   1   6     2736.79     2336.32    236.17 o
 -11   1   6    11024.10    11314.57    381.28 o
 -10   1   6       57.30       93.33     32.70 o
  -9   1   6     8006.44     8310.34    238.36 o
  -8   1   6      222.39      259.42     40.05 o
  -7   1   6     1076.27     1025.72     79.80 o
  -6   1   6     4694.67     5282.93    140.42 o
  -5   1   6       77.97      168.36     36.57 o
  -4   1   6     4079.90     4608.41    180.57 o
  -3   1   6      324.67      407.28     34.33 o
  -2   1   6      205.75      275.35     45.21 o
  -1   1   6     5245.97     5401.34    127.56 o
   0   1   6      522.25      607.19     34.31 o
   1   1   6       48.64      100.81     18.03 o
   2   1   6     9587.95    10275.39    232.42 o
   3   1   6      191.01      242.36     30.37 o
   4   1   6       54.80       67.16     19.77 o
   5   1   6     2390.79     2343.60    115.19 o
   6   1   6       22.60      107.53     22.14 o
   7   1   6     7599.12     7232.50    229.18 o
   8   1   6     1939.35     1950.15    137.80 o
   9   1   6     5340.09     5163.28    242.80 o
  10   1   6     2420.44     2433.29    158.75 o
  11   1   6     2955.09     2880.33    207.68 o
  12   1   6     1352.16     1570.28    150.16 o
  13   1   6     1687.26     1949.30    136.81 o
  14   1   6      159.66      267.97     46.94 o
 -17   2   6      892.55      932.68    147.21 o
 -16   2   6     1140.72     1117.44    142.41 o
 -15   2   6     1987.12     2033.25    199.23 o
 -14   2   6     2548.28     2720.15    227.09 o
 -13   2   6     1844.79     1862.17    184.50 o
 -12   2   6      937.90      983.83    133.91 o
 -11   2   6     8672.63     9503.53    264.60 o
 -10   2   6     4761.05     5208.14    181.97 o
  -9   2   6    16437.78    17383.99    367.10 o
  -8   2   6     8459.91     8659.73    223.56 o
  -7   2   6    30597.87    32222.06    638.74 o
  -6   2   6    26861.36    27478.19   1051.17 o
  -5   2   6    41396.34    43766.69    811.79 o
  -4   2   6    15453.72    15914.63    330.72 o
  -3   2   6    30175.96    32168.50    683.55 o
  -2   2   6    20825.52    22493.49    427.37 o
  -1   2   6    19379.91    20420.12    451.81 o
   0   2   6    17494.42    17700.05    473.30 o
   1   2   6    28969.52    29400.20    616.56 o
   2   2   6    31991.57    32785.15    686.86 o
   3   2   6    28114.92    27259.16    587.56 o
   4   2   6    11303.94    10615.97    272.14 o
   5   2   6    19697.52    18617.66    435.00 o
   6   2   6     3449.53     3348.23    128.11 o
   7   2   6    12795.73    12091.97    336.31 o
   8   2   6     2125.88     2114.20    167.92 o
   9   2   6     4415.91     4394.48    179.10 o
  10   2   6     4082.24     3980.97    174.60 o
  11   2   6     1803.17     1996.67    145.20 o
  12   2   6     2807.02     2757.57    157.49 o
  13   2   6     1439.68     1663.46    108.07 o
  14   2   6      270.21      206.42     40.26 o
 -17   3   6      397.51      690.54     98.19 o
 -16   3   6     5574.21     5385.60    282.00 o
 -15   3   6      212.58      238.10     67.75 o
 -14   3   6     4527.55     4746.72    355.66 o
 -13   3   6      903.67      844.48    120.48 o
 -12   3   6     5416.48     5171.62    252.38 o
 -11   3   6      324.81      329.21     47.83 o
 -10   3   6     4724.50     4555.97    196.80 o
  -9   3   6      802.33      881.71     74.35 o
  -8   3   6    10067.12     9933.98    233.95 o
  -7   3   6      101.40      149.64     26.00 o
  -6   3   6     6674.53     5883.17    413.74 o
  -5   3   6        7.35       48.77     28.84 o
  -4   3   6     4321.35     4578.75    154.09 o
  -3   3   6      834.73      927.72     45.83 o
  -2   3   6      569.75      834.29     67.33 o
  -1   3   6      156.80      152.87     42.86 o
   0   3   6      574.34      648.55     74.73 o
   1   3   6      898.77      972.85     87.21 o
   2   3   6       60.25       88.80     35.99 o
   3   3   6      224.53      170.63     43.18 o
   4   3   6     6577.59     6513.14    203.63 o
   5   3   6     2516.59     2321.47     92.15 o
   6   3   6     5650.07     5168.90    174.46 o
   7   3   6      287.77      348.21     48.04 o
   8   3   6     2797.20     2432.58    130.36 o
   9   3   6      817.04      804.31    106.32 o
  10   3   6     2625.61     2719.42    152.18 o
  11   3   6      289.75      312.59     79.91 o
  12   3   6     5276.36     4883.09    197.31 o
  13   3   6      348.60      567.92    105.35 o
  14   3   6     3443.41     3514.72    269.79 o
 -17   4   6     1197.11     1369.90    152.85 o
 -16   4   6      531.99      756.08    107.46 o
 -15   4   6     2216.86     2397.34    206.72 o
 -14   4   6      859.48      949.53    152.83 o
 -13   4   6     4024.54     4111.88    287.37 o
 -12   4   6       44.27      113.82     77.56 o
 -11   4   6     4311.06     4330.19    207.10 o
 -10   4   6      523.63      625.50     82.00 o
  -9   4   6    16826.78    16903.31    568.56 o
  -8   4   6     2330.30     2341.07    120.54 o
  -7   4   6    37963.47    38186.24    852.39 o
  -6   4   6     1852.33     2027.15    115.45 o
  -5   4   6    37468.40    39020.06    847.58 o
  -4   4   6      102.62       75.09     23.64 o
  -3   4   6    27546.53    27063.80    592.56 o
  -2   4   6     4117.61     4192.40    130.57 o
  -1   4   6    31003.39    30899.59    787.09 o
   0   4   6      681.71      466.38     67.42 o
   1   4   6    28358.47    27129.20    699.86 o
   2   4   6     4409.13     4561.73    137.18 o
   3   4   6    44769.26    45421.68   1305.56 o
   4   4   6     4970.01     5173.03    214.81 o
   5   4   6    27901.84    27335.26    715.15 o
   6   4   6      152.25      150.38     68.01 o
   7   4   6    12007.43    11438.23    389.70 o
   8   4   6     1081.55     1105.31    123.68 o
   9   4   6     5955.87     5910.76    271.98 o
  10   4   6     1052.16     1375.21    143.08 o
  11   4   6     3922.06     4176.31    281.31 o
  12   4   6      578.51      667.38    122.41 o
  13   4   6     1616.58     1837.97    220.31 o
  14   4   6       12.58       97.91     81.12 o
 -17   5   6     1614.62     1772.96    182.01 o
 -16   5   6     1332.89     1356.42    146.78 o
 -15   5   6      409.92      697.63    124.22 o
 -14   5   6     4370.45     4485.93    559.58 o
 -13   5   6      336.32      583.69    124.08 o
 -12   5   6     4729.21     4644.92    299.63 o
 -11   5   6     2369.43     2304.52    176.91 o
 -10   5   6     3416.27     3844.34    221.78 o
  -9   5   6     7097.57     7442.58    308.15 o
  -8   5   6      692.62      727.33    103.97 o
  -7   5   6     1739.43     1826.58    228.15 o
  -6   5   6     3855.20     3839.87    184.53 o
  -5   5   6      250.37      299.24     31.46 o
  -4   5   6     2100.55     2005.74     80.64 o
  -3   5   6      786.30      885.64    101.79 o
  -2   5   6      515.58      616.78     57.33 o
  -1   5   6      311.57      200.76     56.68 o
   0   5   6     1500.60     1634.61     69.27 o
   1   5   6       38.65       55.70     51.87 o
   2   5   6     2993.24     3026.51    124.43 o
   3   5   6      116.83      122.55     68.32 o
   4   5   6       39.60      -14.38     54.52 o
   5   5   6     2720.54     2808.58    145.57 o
   6   5   6      317.18      508.49     64.83 o
   7   5   6      668.10      923.73    148.51 o
   8   5   6     2159.67     2023.57    210.43 o
   9   5   6      900.97      886.79    144.56 o
  10   5   6     4352.72     4553.37    292.42 o
  11   5   6      316.83      324.43     89.56 o
  12   5   6     1334.82     1548.87    273.85 o
  13   5   6     1019.07     1132.32    151.07 o
 -16   6   6      225.57      229.34     75.09 o
 -15   6   6       30.81      169.42    117.47 o
 -14   6   6     1794.26     1872.78    220.87 o
 -13   6   6      394.19      371.49    101.76 o
 -12   6   6     9538.68     9709.93    472.16 o
 -11   6   6     1484.77     1610.00    162.63 o
 -10   6   6    14399.53    13425.73    466.11 o
  -9   6   6     1381.32     1391.27    144.81 o
  -8   6   6     7316.08     7181.41    299.32 o
  -7   6   6      580.01      777.27    103.29 o
  -6   6   6    11948.51    11475.07    709.64 o
  -5   6   6     2003.24     2118.56    162.28 o
  -4   6   6    28712.65    28335.06    623.82 o
  -3   6   6     7050.15     6884.21    195.06 o
  -2   6   6    25933.87    24803.91    544.50 o
  -1   6   6     5895.65     5781.00    194.25 o
   0   6   6    36324.32    34490.73   1020.13 o
   1   6   6     6233.70     5909.40    195.52 o
   2   6   6    14402.42    13918.88    388.63 o
   3   6   6     1083.99     1000.79    135.57 o
   4   6   6     7546.87     6860.28    332.57 o
   5   6   6     4073.73     3918.97    247.31 o
   6   6   6    19250.18    18382.15    681.84 o
   7   6   6     2851.98     2601.14    231.57 o
   8   6   6    10105.71    10216.97    476.77 o
   9   6   6     1587.11     1872.90    215.13 o
  10   6   6     4656.19     4788.16    305.44 o
  11   6   6      207.52      332.00     77.81 o
  12   6   6     1064.79     1257.42    322.56 o
  13   6   6       48.81       24.29     74.94 o
 -15   7   6     2582.09     2846.11    249.81 o
 -14   7   6      206.10      426.68     86.48 o
 -13   7   6     3914.32     3672.42    276.58 o
 -12   7   6       20.94       88.24     53.44 o
 -11   7   6     3906.62     4032.25    235.31 o
 -10   7   6     1127.37     1301.68    145.34 o
  -9   7   6     4973.12     4942.76    276.56 o
  -8   7   6     1040.76      755.16    104.79 o
  -7   7   6     4069.56     4140.01    214.60 o
  -6   7   6       35.76       90.23     42.05 o
  -5   7   6     1962.29     1931.03    128.11 o
  -4   7   6      840.88      971.33     79.71 o
  -3   7   6     1073.61     1063.21     62.94 o
  -2   7   6       71.90      152.51     36.06 o
  -1   7   6      268.68      418.84     65.85 o
   0   7   6       86.13      112.29     68.36 o
   1   7   6      113.34      114.00     69.98 o
   2   7   6     1259.24     1094.60    150.33 o
   3   7   6     1835.23     1894.48    190.20 o
   4   7   6      228.21      285.13     89.98 o
   5   7   6     1554.15     1700.60    187.25 o
   6   7   6      216.30      170.04     77.45 o
   7   7   6     3015.01     2941.77    234.29 o
   8   7   6       22.45       71.57     59.65 o
   9   7   6     3351.82     3509.42    266.63 o
  10   7   6      183.27      344.02    124.53 o
  11   7   6     3214.55     3494.78    277.39 o
  12   7   6        4.08       96.20     54.85 o
 -15   8   6      150.52      423.62     94.92 o
 -14   8   6     1065.33     1363.60    182.07 o
 -13   8   6      490.95      665.30    110.49 o
 -12   8   6     2207.13     2254.86    225.02 o
 -11   8   6     1284.55     1436.37    154.24 o
 -10   8   6     4224.23     4390.63    231.94 o
  -9   8   6     3280.31     3236.06    203.92 o
  -8   8   6    12978.65    12759.06    607.55 o
  -7   8   6     4348.85     4040.55    213.83 o
  -6   8   6    13469.95    13053.70    437.13 o
  -5   8   6     2845.33     2791.10    160.53 o
  -4   8   6    11369.75    11372.70    373.59 o
  -3   8   6     4718.20     4346.07    182.53 o
  -2   8   6    14397.87    13585.60    616.38 o
  -1   8   6     3408.28     3318.27    173.88 o
   0   8   6    10339.76     9565.69    336.36 o
   1   8   6     4318.60     3951.41    309.48 o
   2   8   6    15140.70    14074.36    560.43 o
   3   8   6     1818.62     1539.06    183.07 o
   4   8   6    13644.41    12726.34    527.90 o
   5   8   6     4427.37     4193.25    266.25 o
   6   8   6     4891.57     4546.08    284.55 o
   7   8   6     1982.24     2328.31    309.00 o
   8   8   6     4202.04     4249.30    279.37 o
   9   8   6      775.45      793.73    132.63 o
  10   8   6     2129.81     1831.29    216.50 o
  11   8   6      226.46      400.45     74.51 o
 -14   9   6     1421.22     1921.30    271.61 o
 -13   9   6      679.48      744.31    163.36 o
 -12   9   6      963.27      976.68    125.26 o
 -11   9   6     1031.41     1207.25    135.80 o
 -10   9   6     1041.36     1328.96    140.28 o
  -9   9   6     1414.91     1587.83    153.76 o
  -8   9   6      183.02      204.26     50.61 o
  -7   9   6     2820.57     2550.67    231.39 o
  -6   9   6      753.32      873.74     98.70 o
  -5   9   6      782.81      770.11     71.75 o
  -4   9   6      227.78      250.15     96.04 o
  -3   9   6      122.01      144.49     85.85 o
  -2   9   6       93.57      177.99     82.49 o
  -1   9   6      151.78      150.77     33.40 o
   0   9   6      251.84      266.52     54.44 o
   1   9   6       65.31       64.01     61.05 o
   2   9   6      102.45      159.08     73.73 o
   3   9   6      720.64      924.21    150.86 o
   4   9   6      737.95      679.37    122.42 o
   5   9   6     1213.53     1111.32    163.22 o
   6   9   6      660.40      776.10    130.87 o
   7   9   6      862.08     1002.09    149.21 o
   8   9   6      632.08      974.13    241.52 o
   9   9   6      350.30      346.83     78.61 o
  10   9   6      575.87      677.12    110.20 o
 -13  10   6      971.82     1091.12    125.37 o
 -12  10   6       14.12      142.52     75.08 o
 -11  10   6     1858.40     1874.53    155.11 o
 -10  10   6      119.40      145.66     44.36 o
  -9  10   6     4531.15     3822.54    327.56 o
  -8  10   6      212.00      265.65     96.44 o
  -7  10   6     8454.38     8728.06    492.68 o
  -6  10   6      296.77      346.50    114.60 o
  -5  10   6    12924.37    11770.95    574.30 o
  -4  10   6       98.67       30.22     81.36 o
  -3  10   6     7829.22     7556.25    523.63 o
  -2  10   6      147.10      210.39     86.41 o
  -1  10   6     8644.33     7781.60    402.95 o
   0  10   6      294.29      296.45     89.44 o
   1  10   6    11068.59    11395.59    510.87 o
   2  10   6      261.79      377.96     99.90 o
   3  10   6    12646.20    11901.26    524.28 o
   4  10   6      274.71      316.37     88.51 o
   5  10   6     7383.89     6803.16    398.70 o
   6  10   6      658.50      584.91    113.11 o
   7  10   6     3118.17     2799.42    232.95 o
   8  10   6       70.25      122.25     50.00 o
   9  10   6     1667.03     2209.24    315.98 o
 -11  11   6      151.79      213.63    186.79 o
 -10  11   6     1338.59     1487.82    240.63 o
  -9  11   6      421.56      479.97    115.15 o
  -8  11   6     1019.13     1087.92    211.51 o
  -7  11   6      194.22      230.17     83.96 o
  -6  11   6      357.97      308.85    167.70 o
  -5  11   6      962.52      904.41    168.02 o
  -4  11   6      453.73      468.85    113.14 o
  -3  11   6      122.78      234.14     91.31 o
  -2  11   6      142.31      296.77     90.89 o
  -1  11   6       23.98      -11.30     56.78 o
   0  11   6       26.15      112.65     64.91 o
   1  11   6      542.17      582.04    116.33 o
   2  11   6      483.88      628.35    119.20 o
   3  11   6       32.21       18.67     45.93 o
   4  11   6      116.36      244.34     59.71 o
   5  11   6      284.52      379.41     83.00 o
   6  11   6      678.07      837.14    126.27 o
   7  11   6      251.26      309.54     70.22 o
   8  11   6     1261.97     1487.12    186.73 o
  -9  12   6     1512.39     1916.09    237.36 o
  -8  12   6     1436.57     1594.51    229.44 o
  -7  12   6     1159.93     1352.22    202.70 o
  -6  12   6     1869.91     1918.46    249.24 o
  -5  12   6     1980.05     2003.99    251.78 o
  -4  12   6     2968.14     2951.42    300.37 o
  -3  12   6     5155.51     4955.92    351.43 o
  -2  12   6     4530.40     4249.89    319.88 o
  -1  12   6     5698.34     5384.21    338.67 o
   0  12   6     2832.57     2821.17    243.77 o
   1  12   6     2934.82     2957.87    248.82 o
   2  12   6     1746.81     1875.85    216.74 o
   3  12   6     2031.07     2333.62    243.72 o
   4  12   6      885.11     1064.74    153.50 o
   5  12   6     1230.24     1213.17    166.23 o
   6  12   6     1503.21     1599.74    184.24 o
  -7  13   6      202.68      226.90     83.74 o
  -6  13   6       66.70      200.25     76.01 o
  -5  13   6      632.08     1175.65    229.80 o
  -4  13   6        7.57       64.16     60.20 o
  -3  13   6       23.84      184.91    102.22 o
  -2  13   6       24.95      -44.23     86.18 o
  -1  13   6       29.34      102.62     77.11 o
   0  13   6      164.34      278.65    112.65 o
   1  13   6      257.35      411.83    173.72 o
   2  13   6       46.37      221.62     68.92 o
   3  13   6       98.63       72.10    103.19 o
 -17   0   7     1620.14     1708.10    290.62 o
 -15   0   7     4820.24     4466.68    446.93 o
 -13   0   7    11726.10    10340.90    722.94 o
 -11   0   7    35286.19    35009.94   1160.84 o
  -9   0   7    16466.74    15085.77   1190.25 o
  -7   0   7    23572.36    25238.85    681.32 o
  -5   0   7    13004.44    13611.19    509.09 o
  -3   0   7    17806.88    18782.18    495.92 o
  -1   0   7    22477.25    24598.53    624.41 o
   1   0   7     3956.97     3752.32    198.98 o
   3   0   7     2665.42     2619.98    126.51 o
   5   0   7     2315.40     2422.19    129.12 o
   7   0   7      440.02      496.85     96.91 o
   9   0   7      386.96      476.78     99.29 o
  11   0   7      139.21      255.60     70.33 o
  13   0   7      292.91      346.23    145.39 o
 -18   1   7      114.70      242.26    107.36 o
 -17   1   7        1.96      132.73    170.91 o
 -16   1   7        2.71       96.05     73.66 o
 -15   1   7      493.87      508.04     83.36 o
 -14   1   7      751.81      861.91    128.71 o
 -13   1   7       85.43      179.98     69.74 o
 -12   1   7     3247.58     3156.63    167.94 o
 -11   1   7      462.07      496.75     64.02 o
 -10   1   7     2197.03     2304.07    122.67 o
  -9   1   7     1545.30     1755.51    121.58 o
  -8   1   7     2578.02     2753.51    145.77 o
  -7   1   7     2227.62     2348.36    114.35 o
  -6   1   7     6420.55     6338.79    194.79 o
  -5   1   7      678.43      774.53     57.63 o
  -4   1   7    33612.34    34715.91    609.25 o
  -3   1   7     2331.01     2428.00     80.94 o
  -2   1   7    43280.91    47032.11    867.08 o
  -1   1   7    18787.72    19702.24    360.11 o
   0   1   7    20860.46    20751.19    378.14 o
   1   1   7     9797.33     9766.22    226.47 o
   2   1   7    10093.31     9728.00    210.33 o
   3   1   7     3051.47     3113.81     98.94 o
   4   1   7    20237.10    19828.10    419.69 o
   5   1   7     3270.42     3193.53    115.51 o
   6   1   7    17639.49    15727.83    457.09 o
   7   1   7     8753.69     8555.72    299.94 o
   8   1   7    14180.41    13014.88    418.03 o
   9   1   7     1441.41     1622.24    141.81 o
  10   1   7     7340.85     7175.21    295.80 o
  11   1   7     2063.24     2260.19    139.54 o
  12   1   7     4163.14     4235.99    193.95 o
  13   1   7      189.20      307.72     33.78 o
  14   1   7     1562.92     1530.97    193.39 o
 -17   2   7     1816.17     1849.03    186.66 o
 -16   2   7     4846.24     4538.81    334.62 o
 -15   2   7      865.92     1065.81    148.52 o
 -14   2   7     7216.72     6892.99    323.40 o
 -13   2   7     3048.35     3118.42    234.17 o
 -12   2   7     5680.50     5789.27    229.59 o
 -11   2   7     8778.24     9055.70    262.64 o
 -10   2   7     5634.47     5919.88    198.26 o
  -9   2   7    21800.36    22029.66    513.81 o
  -8   2   7    16480.69    15318.99    568.95 o
  -7   2   7     6373.74     5757.10    182.22 o
  -6   2   7    20574.71    21199.28    446.14 o
  -5   2   7     3573.93     3587.46    174.49 o
  -4   2   7    22991.38    22748.87    635.92 o
  -3   2   7     3556.81     3779.74    134.67 o
  -2   2   7     5128.09     5391.43    131.33 o
  -1   2   7     5196.46     5226.95    157.65 o
   0   2   7     2845.39     2909.15    111.41 o
   1   2   7     8698.94     9217.84    232.86 o
   2   2   7     1052.45      985.18     58.45 o
   3   2   7     1820.21     1781.04     82.69 o
   4   2   7     2581.73     2408.13    102.62 o
   5   2   7      833.51      882.85     70.94 o
   6   2   7      711.34      780.94     55.86 o
   7   2   7        7.79       75.81     30.88 o
   8   2   7      430.12      428.64     66.00 o
   9   2   7        3.58       93.06     37.40 o
  10   2   7      897.03     1085.26     95.05 o
  11   2   7       26.45       93.79     29.02 o
  12   2   7      363.51      794.68    216.96 o
  13   2   7      128.18      175.50     82.89 o
  14   2   7      317.97      432.66     70.96 o
 -17   3   7       39.78      144.40     66.84 o
 -16   3   7        1.80      178.11     60.27 o
 -15   3   7      567.17      761.38    133.01 o
 -14   3   7       31.17      153.30     63.17 o
 -13   3   7       24.98       52.31     55.17 o
 -12   3   7       59.32      111.07     65.93 o
 -11   3   7      128.33      128.56     35.41 o
 -10   3   7       33.12       45.45     30.02 o
  -9   3   7     3027.24     3044.66    120.76 o
  -8   3   7       48.55      139.18     32.59 o
  -7   3   7    21017.00    20117.48    521.76 o
  -6   3   7      771.05      954.78     74.98 o
  -5   3   7    17925.81    17730.60    375.78 o
  -4   3   7      288.99      290.98     32.16 o
  -3   3   7    14703.91    14848.52    466.03 o
  -2   3   7      201.41      161.28     46.22 o
  -1   3   7     9895.03     9336.97    300.52 o
   0   3   7     1191.18     1262.74    103.14 o
   1   3   7    42037.66    42465.41   1041.74 o
   2   3   7     5170.09     5306.22    260.63 o
   3   3   7    49138.44    50700.44   2039.57 o
   4   3   7     1372.76     1337.48     69.91 o
   5   3   7    21034.06    18718.65    395.59 o
   6   3   7     1903.94     1791.66     86.51 o
   7   3   7     7939.38     7254.14    237.61 o
   8   3   7      682.67      711.02     68.25 o
   9   3   7     8854.26     8387.89    273.73 o
  10   3   7      720.33      828.26    133.98 o
  11   3   7     6839.72     6338.35    355.94 o
  12   3   7      132.23      245.91     61.91 o
  13   3   7     5327.73     5216.34    436.98 o
 -17   4   7      873.58      884.08    111.00 o
 -16   4   7     5418.59     5434.28    281.29 o
 -15   4   7       76.53      198.08     68.21 o
 -14   4   7     7142.58     6911.40    356.56 o
 -13   4   7       14.97      146.66     72.70 o
 -12   4   7     7926.80     8072.14    419.93 o
 -11   4   7     1452.99     1407.67    108.96 o
 -10   4   7    10206.05     9716.28    312.92 o
  -9   4   7      481.03      440.46     73.78 o
  -8   4   7    15727.58    15399.34    946.69 o
  -7   4   7      618.66      638.57     78.35 o
  -6   4   7    29604.44    29489.94    682.95 o
  -5   4   7      727.47      824.58     68.27 o
  -4   4   7    14131.34    13774.09    347.63 o
  -3   4   7      193.97      345.46     22.35 o
  -2   4   7    12579.06    12895.34    394.47 o
  -1   4   7     1174.75     1219.14    107.31 o
   0   4   7     5817.72     5823.58    222.26 o
   1   4   7     2042.49     1865.43    143.53 o
   2   4   7     2847.25     2578.37    136.74 o
   3   4   7      215.62      229.00     49.20 o
   4   4   7      893.12     1061.58    107.65 o
   5   4   7      967.63     1158.93     78.33 o
   6   4   7     1181.16     1155.73    128.37 o
   7   4   7        1.96       46.01     53.25 o
   8   4   7      148.64      276.35     76.87 o
   9   4   7       79.52      140.44     62.33 o
  10   4   7       45.20       93.83     56.13 o
  11   4   7      113.24      196.78     58.10 o
  12   4   7     1078.60      897.97    136.92 o
  13   4   7        6.08      130.79     61.86 o
 -17   5   7       25.44       42.96     97.11 o
 -16   5   7       54.16       83.72     59.90 o
 -15   5   7      135.08      228.48     57.34 o
 -14   5   7      395.40      466.29    101.84 o
 -13   5   7       53.24       94.82     66.52 o
 -12   5   7      569.27      665.59    135.41 o
 -11   5   7     1179.38     1340.05    119.24 o
 -10   5   7     1415.87     1358.20    145.48 o
  -9   5   7     4427.47     4357.34    229.15 o
  -8   5   7     1134.53      936.14    176.25 o
  -7   5   7     2546.97     2492.34    159.70 o
  -6   5   7     5743.27     5820.36    321.77 o
  -5   5   7     6206.50     6255.34    207.12 o
  -4   5   7    12037.74    11815.28    313.58 o
  -3   5   7    10289.39    10281.41    272.97 o
  -2   5   7    13014.25    12518.04    311.25 o
  -1   5   7    23836.19    24101.56    656.98 o
   0   5   7     7220.09     6925.38    258.49 o
   1   5   7    14033.52    13531.44    414.45 o
   2   5   7     5177.88     5010.09    209.68 o
   3   5   7     4898.09     4342.92    246.87 o
   4   5   7     5233.56     5029.86    271.56 o
   5   5   7     7683.32     7559.89    416.19 o
   6   5   7     4694.27     4398.01    264.42 o
   7   5   7     7101.27     6479.26    384.58 o
   8   5   7     3829.78     3807.37    255.87 o
   9   5   7     5943.59     6074.91    342.58 o
  10   5   7     3052.65     3314.65    256.98 o
  11   5   7     2381.52     2406.78    288.46 o
  12   5   7     1768.64     1880.40    217.86 o
  13   5   7     1625.36     1676.32    193.80 o
 -16   6   7      543.44      626.62    110.53 o
 -15   6   7     4098.19     4027.08    284.42 o
 -14   6   7     1275.09     1574.29    204.64 o
 -13   6   7     7487.01     7878.37    482.55 o
 -12   6   7     2030.48     2130.90    188.84 o
 -11   6   7     6145.40     6257.00    293.34 o
 -10   6   7     1889.52     1710.86    159.68 o
  -9   6   7    12293.09    11309.05    584.01 o
  -8   6   7     1179.53     1250.47    131.05 o
  -7   6   7     6573.49     6429.43    269.07 o
  -6   6   7     1394.05     1270.71    104.94 o
  -5   6   7     8371.90     7817.53    584.32 o
  -4   6   7     5517.42     5468.31    205.50 o
  -3   6   7    15113.90    15427.29    431.95 o
  -2   6   7     2845.91     2650.20    108.89 o
  -1   6   7     8442.28     8029.64    370.54 o
   0   6   7      398.40      422.04    154.22 o
   1   6   7     2036.65     1804.41    176.16 o
   2   6   7      236.58      270.15     98.77 o
   3   6   7      950.82      925.18    137.21 o
   4   6   7      366.57      304.60     95.18 o
   5   6   7      519.97      550.79    111.79 o
   6   6   7       10.17       88.47     62.39 o
   7   6   7       46.74       37.86     64.83 o
   8   6   7       50.83      100.37     61.85 o
   9   6   7       12.23      117.80     54.80 o
  10   6   7      337.93      287.32     85.79 o
  11   6   7      125.40      230.14     64.27 o
  12   6   7      129.71      192.31    118.59 o
 -15   7   7        9.00      117.56     62.15 o
 -14   7   7       27.53      113.97    109.12 o
 -13   7   7       13.16       86.68     86.82 o
 -12   7   7      590.87      694.36    106.58 o
 -11   7   7      226.45      250.78     63.64 o
 -10   7   7     1982.78     1942.15    154.75 o
  -9   7   7      661.71      416.05    137.50 o
  -8   7   7     1778.75     1731.92    139.66 o
  -7   7   7      208.39      326.49     89.21 o
  -6   7   7     4350.47     4000.24    198.22 o
  -5   7   7      585.11      687.38     71.78 o
  -4   7   7    12631.51    12203.69    377.01 o
  -3   7   7      301.33      426.95    114.34 o
  -2   7   7    18698.17    17631.84    909.98 o
  -1   7   7       99.72       81.24     78.91 o
   0   7   7    16635.89    15927.68    603.26 o
   1   7   7      946.00     1085.25    153.89 o
   2   7   7    12714.66    11721.63    483.53 o
   3   7   7      164.90      252.44     79.47 o
   4   7   7    10208.95     9254.49    419.33 o
   5   7   7      112.61      194.94     72.86 o
   6   7   7    13857.40    13489.35    571.78 o
   7   7   7      101.88      217.05    120.04 o
   8   7   7     9654.08     9207.29    450.46 o
   9   7   7       81.77       91.14     61.46 o
  10   7   7     5562.11     5712.83    340.34 o
  11   7   7       45.58      185.73     58.92 o
 -15   8   7     2125.27     2610.79    405.84 o
 -14   8   7     1205.47      992.50    147.66 o
 -13   8   7     3169.80     3208.82    219.95 o
 -12   8   7     1041.64     1174.24    134.14 o
 -11   8   7     4849.55     4574.70    239.31 o
 -10   8   7      659.71      529.38     85.52 o
  -9   8   7     6822.22     7391.26    439.07 o
  -8   8   7     1015.57     1062.68    120.21 o
  -7   8   7    10124.34    10056.98    371.30 o
  -6   8   7     3166.32     3237.55    177.63 o
  -5   8   7     7795.89     7225.23    625.21 o
  -4   8   7     3417.74     3097.13    261.05 o
  -3   8   7     3347.18     3273.11    253.64 o
  -2   8   7      650.32      484.15    119.28 o
  -1   8   7     3437.84     3164.16    242.52 o
   0   8   7       27.61      128.22    101.66 o
   1   8   7     3935.24     3461.58    234.40 o
   2   8   7       38.65       66.08     60.01 o
   3   8   7      542.51      632.26    120.09 o
   4   8   7      897.97      864.29    140.10 o
   5   8   7       42.49      194.44     73.58 o
   6   8   7      618.33      676.82    119.29 o
   7   8   7        0.86      111.03     63.71 o
   8   8   7        1.52       80.85     45.28 o
   9   8   7        4.13      132.16     51.35 o
  10   8   7       24.48       59.20     49.52 o
  11   8   7       66.74       59.37    216.64 o
 -14   9   7       90.70      175.89     61.93 o
 -13   9   7      141.91      193.49     53.80 o
 -12   9   7       20.66       28.60     85.38 o
 -11   9   7      184.39      258.36     62.82 o
 -10   9   7        7.06       81.75     67.27 o
  -9   9   7     2643.93     2631.80    230.69 o
  -8   9   7     1662.26     1849.83    247.15 o
  -7   9   7     4286.58     4527.33    351.25 o
  -6   9   7     2191.69     2313.74    268.58 o
  -5   9   7     6211.85     5761.85    360.50 o
  -4   9   7     1244.32     1280.80    191.47 o
  -3   9   7     2404.28     2452.94    243.14 o
  -2   9   7     1188.68     1342.89    182.34 o
  -1   9   7     3605.04     3296.17    238.58 o
   0   9   7     3076.75     2938.13    234.99 o
   1   9   7     4588.03     4339.97    351.12 o
   2   9   7     5453.06     4885.71    292.95 o
   3   9   7    10809.13     9708.77    453.00 o
   4   9   7     5407.63     4817.53    295.89 o
   5   9   7     4655.55     4663.95    337.00 o
   6   9   7     2409.08     2475.25    242.73 o
   7   9   7     1913.09     2047.88    222.76 o
   8   9   7     1409.87     1409.79    179.62 o
   9   9   7     1796.74     1891.26    216.09 o
  10   9   7      813.27     1036.06    131.62 o
 -12  10   7     2674.13     2532.75    294.95 o
 -11  10   7       80.08      118.69     72.44 o
 -10  10   7     4111.84     4059.22    308.53 o
  -9  10   7       12.69       83.28     73.08 o
  -8  10   7     7232.01     6852.40    428.65 o
  -7  10   7      566.71      676.13    155.13 o
  -6  10   7     5747.47     5439.51    371.21 o
  -5  10   7     1280.84     1242.25    191.37 o
  -4  10   7     3625.01     3853.36    302.21 o
  -3  10   7      585.04      639.57    137.12 o
  -2  10   7     2075.32     2146.36    230.34 o
  -1  10   7       11.07       31.49     77.03 o
   0  10   7     2010.86     1916.22    218.67 o
   1  10   7      222.68      264.09     78.63 o
   2  10   7     1803.12     1853.22    212.85 o
   3  10   7        5.85      141.51     67.19 o
   4  10   7      362.85      437.55     98.55 o
   5  10   7      185.47      196.52     68.59 o
   6  10   7       12.25       66.79     54.47 o
   7  10   7        0.98      130.49     49.11 o
   8  10   7        6.32       15.10     42.40 o
 -11  11   7      477.49      508.12    109.21 o
 -10  11   7       10.90       -9.07     58.29 o
  -9  11   7      820.62     1115.11    183.93 o
  -8  11   7       29.15      103.02     83.61 o
  -7  11   7     1702.39     1663.88    230.25 o
  -6  11   7      307.86      418.49    112.97 o
  -5  11   7     2284.09     2350.74    270.25 o
  -4  11   7     1071.27     1132.75    181.64 o
  -3  11   7     4348.28     4769.73    320.95 o
  -2  11   7      738.45      742.83    210.06 o
  -1  11   7     5961.53     5914.76    348.79 o
   0  11   7      161.75      137.00     74.54 o
   1  11   7     5720.30     6007.19    542.41 o
   2  11   7      329.27      324.37     80.47 o
   3  11   7     3025.59     2838.23    237.24 o
   4  11   7      341.95      457.44     86.09 o
   5  11   7     3373.56     3366.30    240.35 o
   6  11   7      353.98      283.58     75.96 o
   7  11   7     4264.05     4223.28    279.73 o
  -9  12   7     1091.53     1597.16    222.26 o
  -8  12   7     1175.89     1409.28    204.89 o
  -7  12   7      799.09      739.31    139.03 o
  -6  12   7     1607.09     1622.81    228.60 o
  -5  12   7      592.19      891.56    173.47 o
  -4  12   7     1536.67     1684.61    221.73 o
  -3  12   7      805.86      849.12    148.46 o
  -2  12   7     1828.36     1683.68    213.47 o
  -1  12   7     1195.22     1324.39    182.44 o
   0  12   7      663.37      797.33    129.24 o
   1  12   7      302.23      391.51     83.38 o
   2  12   7      165.40      212.01     66.37 o
   3  12   7       24.69       56.57     48.48 o
   4  12   7       77.94      258.96     59.67 o
   5  12   7      242.32      177.71     55.55 o
  -6  13   7      444.66      700.90    128.20 o
  -5  13   7      175.96      249.07     79.77 o
  -4  13   7     1827.15     1801.84    229.66 o
  -3  13   7      837.28      721.39    221.94 o
  -2  13   7     3603.38     3453.31    434.33 o
  -1  13   7      270.02      152.07     74.07 o
   0  13   7     3336.33     3395.49    277.59 o
   1  13   7      320.03      504.66     90.72 o
   2  13   7     1737.53     1519.19    189.99 o
 -18   0   8      661.24      437.62    146.19 o
 -16   0   8     2120.57     2680.27    397.50 o
 -14   0   8      255.29      253.55    129.66 o
 -12   0   8       87.60      178.24     51.89 o
 -10   0   8      847.16      793.84    133.03 o
  -8   0   8     1473.94     1730.92    185.29 o
  -6   0   8      258.94      332.23     53.03 o
  -4   0   8     8357.96     8601.04    274.71 o
  -2   0   8    28352.57    31129.78    778.81 o
   0   0   8    14987.81    15106.24    524.42 o
   2   0   8    11272.10    11462.01    349.16 o
   4   0   8    11634.17    11042.19    353.42 o
   6   0   8    17691.85    17814.96    518.15 o
   8   0   8    10354.44     9505.71    521.06 o
  10   0   8    11615.90    11681.70    978.34 o
  12   0   8     3231.31     3317.52    254.68 o
 -18   1   8      344.24      422.51     81.67 o
 -17   1   8     2188.91     1855.28    224.95 o
 -16   1   8      339.24      463.37    105.50 o
 -15   1   8     3597.52     3219.62    308.98 o
 -14   1   8     2940.79     3179.84    301.74 o
 -13   1   8     9210.74     8097.78    475.89 o
 -12   1   8     1547.60     1670.96    117.01 o
 -11   1   8    17892.94    18360.77    493.98 o
 -10   1   8     2068.48     2060.80    158.50 o
  -9   1   8    23741.07    24278.72    532.63 o
  -8   1   8     3596.01     3550.44    142.37 o
  -7   1   8    15913.78    15943.84    380.27 o
  -6   1   8     3117.81     2953.01    101.95 o
  -5   1   8    18355.78    17753.57    355.11 o
  -4   1   8    17935.85    18702.04    359.61 o
  -3   1   8    24927.87    26123.22    472.52 o
  -2   1   8     6921.73     6651.04    166.58 o
  -1   1   8    35504.97    35143.88    611.32 o
   0   1   8     1206.96     1252.09     54.26 o
   1   1   8    20709.22    20297.88    421.20 o
   2   1   8     2642.87     2881.44    130.33 o
   3   1   8     9948.07     9686.79    220.71 o
   4   1   8     4654.11     4528.32    134.67 o
   5   1   8     3147.26     2885.87    104.79 o
   6   1   8     3262.09     3059.10    108.57 o
   7   1   8     3707.68     3814.60    159.91 o
   8   1   8      257.76      369.58     60.20 o
   9   1   8     1122.90     1250.43    108.19 o
  10   1   8       41.09      131.86     30.64 o
  11   1   8      327.63      460.08     68.38 o
  12   1   8       19.31      283.58     80.27 o
  13   1   8        4.54      -16.16     43.84 o
 -17   2   8      538.00      655.81    123.12 o
 -16   2   8      184.63      309.25     60.42 o
 -15   2   8      768.18      942.19    131.03 o
 -14   2   8       38.68       81.96     58.52 o
 -13   2   8     1124.26     1325.94    151.68 o
 -12   2   8      189.48      284.00     39.69 o
 -11   2   8       21.69       78.11     37.01 o
 -10   2   8      564.06      494.33     72.41 o
  -9   2   8     1548.79     1689.38    103.80 o
  -8   2   8     2285.88     2206.09    121.01 o
  -7   2   8      534.22      634.56     72.67 o
  -6   2   8      584.94      550.16     63.36 o
  -5   2   8      229.90      239.90     37.47 o
  -4   2   8     8217.35     8365.10    248.17 o
  -3   2   8      999.11     1329.76     69.47 o
  -2   2   8     3847.33     3883.28    101.21 o
  -1   2   8     2929.11     2716.46    106.46 o
   0   2   8     2967.42     3185.31    121.37 o
   1   2   8    25065.41    25205.61    492.86 o
   2   2   8     4207.11     4093.18    123.48 o
   3   2   8     4215.06     4096.87    130.65 o
   4   2   8     7388.59     7290.42    198.46 o
   5   2   8     7438.11     7363.25    203.86 o
   6   2   8     3387.52     3355.94    122.46 o
   7   2   8     4417.91     4428.36    198.98 o
   8   2   8     4319.92     4315.47    201.23 o
   9   2   8     4168.84     4363.37    267.51 o
  10   2   8     1129.89     1381.58    175.44 o
  11   2   8     3489.75     3588.76    263.31 o
  12   2   8     2349.81     2296.56    214.81 o
  13   2   8     2727.00     2971.82    259.18 o
 -17   3   8       84.94      154.76     58.20 o
 -16   3   8     6018.08     5583.38    291.58 o
 -15   3   8      114.08      257.17     70.21 o
 -14   3   8     4659.19     4668.47    301.63 o
 -13   3   8       23.16      121.35     60.45 o
 -12   3   8     5955.65     5490.08    225.82 o
 -11   3   8      610.83      570.76     68.67 o
 -10   3   8    10556.80     9664.54    252.83 o
  -9   3   8      652.61      700.23     68.35 o
  -8   3   8    28101.40    25562.57    641.76 o
  -7   3   8     2730.03     2485.35    109.06 o
  -6   3   8    39346.31    37146.59    717.85 o
  -5   3   8       84.76       95.62     34.12 o
  -4   3   8    23606.39    22608.48    523.43 o
  -3   3   8      713.78      817.46     37.84 o
  -2   3   8    18506.72    18422.68    430.15 o
  -1   3   8     1405.94     1575.29     84.60 o
   0   3   8    19284.10    19135.47    533.06 o
   1   3   8     2934.35     3012.83    151.08 o
   2   3   8    26084.81    25728.54    636.59 o
   3   3   8      647.00      959.48    128.51 o
   4   3   8     9185.25     8621.33    511.97 o
   5   3   8     2018.80     1895.69    115.88 o
   6   3   8     3734.96     3409.28    156.53 o
   7   3   8       23.16      102.92     54.43 o
   8   3   8     1227.06     1442.24    175.97 o
   9   3   8       42.80      162.56     60.19 o
  10   3   8      648.07      790.49    136.40 o
  11   3   8       94.83       76.25     73.26 o
  12   3   8      622.62      694.19     97.53 o
  13   3   8        1.33      -17.22     63.47 o
 -17   4   8      897.70      999.44    116.34 o
 -16   4   8       15.12      145.33     56.25 o
 -15   4   8     1372.29     1525.60    162.23 o
 -14   4   8      280.88      482.49     83.18 o
 -13   4   8      723.37      771.83    113.10 o
 -12   4   8      145.60      194.48     56.55 o
 -11   4   8      261.00      342.27     47.99 o
 -10   4   8       28.25       89.41     31.50 o
  -9   4   8      144.49      170.47     36.37 o
  -8   4   8      906.51      987.54     86.78 o
  -7   4   8     1512.55     1627.74     92.41 o
  -6   4   8     2403.21     2438.41    104.64 o
  -5   4   8       87.35      153.43     24.40 o
  -4   4   8     1777.21     2044.11    153.72 o
  -3   4   8      868.33     1024.28     90.39 o
  -2   4   8       21.11       23.65     40.10 o
  -1   4   8    12334.27    11925.54    377.47 o
   0   4   8      348.01      395.16     73.14 o
   1   4   8     8554.58     8074.46    284.13 o
   2   4   8      806.46      756.90     91.14 o
   3   4   8    20189.38    17509.79    757.14 o
   4   4   8     4506.29     3897.99    178.37 o
   5   4   8     9067.41     8006.43    285.53 o
   6   4   8     1390.90     1347.88    162.66 o
   7   4   8     7351.15     7138.06    358.61 o
   8   4   8      751.71      902.99    139.90 o
   9   4   8     5811.19     5222.61    309.23 o
  10   4   8       92.18      297.52     72.85 o
  11   4   8     5062.36     5153.62    314.97 o
  12   4   8      176.66      181.93     88.90 o
 -16   5   8     1214.80     1378.35    145.05 o
 -15   5   8     2166.81     2389.30    199.53 o
 -14   5   8     4589.84     4515.68    237.01 o
 -13   5   8     3595.95     4085.20    226.18 o
 -12   5   8     7892.45     7761.85    332.93 o
 -11   5   8     7109.51     6393.08    244.64 o
 -10   5   8     7800.78     6794.14    297.42 o
  -9   5   8     4728.86     4641.58    500.84 o
  -8   5   8     6721.65     6407.84    331.46 o
  -7   5   8     7690.34     6695.75    241.54 o
  -6   5   8    14063.87    13559.46    375.11 o
  -5   5   8     5285.08     5301.24    217.73 o
  -4   5   8    23044.41    22153.05    442.36 o
  -3   5   8    14199.01    14364.03    454.95 o
  -2   5   8    14155.63    13390.18    425.00 o
  -1   5   8    11514.75    11067.63    367.04 o
   0   5   8     9015.40     8381.03    301.83 o
   1   5   8     7069.40     7011.27    267.10 o
   2   5   8     1690.06     1560.85    128.38 o
   3   5   8      896.80      951.38    104.34 o
   4   5   8     6950.27     6520.66    324.80 o
   5   5   8      723.96      784.85    133.12 o
   6   5   8     1535.56     1289.07    164.00 o
   7   5   8      705.06      650.93    122.80 o
   8   5   8      842.60     1139.30    158.59 o
   9   5   8     1177.10     1065.14    157.03 o
  10   5   8      202.73      287.90     74.22 o
  11   5   8      576.91      592.63     98.14 o
  12   5   8       16.69       87.75    119.80 o
 -16   6   8      256.83      479.03     64.44 o
 -15   6   8      390.40      484.32     85.49 o
 -14   6   8      478.58      595.73    133.84 o
 -13   6   8      334.63      504.20    102.41 o
 -12   6   8        9.17       39.21     49.16 o
 -11   6   8      136.45      213.18     62.23 o
 -10   6   8      365.09      309.70     69.35 o
  -9   6   8       31.08       80.97     53.73 o
  -8   6   8      486.65      565.01     95.05 o
  -7   6   8      310.27      194.79     52.02 o
  -6   6   8      100.03      190.09     45.16 o
  -5   6   8       16.93       19.86     50.64 o
  -4   6   8     3031.56     2660.73    188.67 o
  -3   6   8      634.84      653.31    102.78 o
  -2   6   8     3140.01     2665.72    162.75 o
  -1   6   8      964.30      874.28    110.36 o
   0   6   8     6670.93     6222.77    315.04 o
   1   6   8      904.43      868.94    132.50 o
   2   6   8     4683.21     4244.15    254.05 o
   3   6   8     2190.05     1962.10    193.25 o
   4   6   8     5557.87     4610.75    267.87 o
   5   6   8     2092.42     2093.02    206.59 o
   6   6   8     8503.71     8009.36    391.88 o
   7   6   8     2154.22     2172.59    217.51 o
   8   6   8     7265.19     6871.96    368.34 o
   9   6   8     1507.51     1341.25    182.13 o
  10   6   8     3741.79     3671.00    356.90 o
  11   6   8      835.49      711.87    112.06 o
 -15   7   8     2990.04     3345.91    712.75 o
 -14   7   8       90.98      247.74    151.33 o
 -13   7   8     5579.37     5109.98    262.83 o
 -12   7   8        0.82       -5.79     43.46 o
 -11   7   8     7931.23     6941.06    506.47 o
 -10   7   8      160.05      124.83     67.33 o
  -9   7   8     9995.09     9461.13    364.89 o
  -8   7   8       54.48      147.43     43.54 o
  -7   7   8     8620.74     7618.36    307.83 o
  -6   7   8        7.27       82.49    123.41 o
  -5   7   8    16376.12    15727.25    647.05 o
  -4   7   8      532.59      437.18    124.20 o
  -3   7   8    19067.05    17154.46    657.62 o
  -2   7   8      182.85      210.04    128.22 o
  -1   7   8    19743.10    17763.12    662.22 o
   0   7   8      100.13      138.63     79.47 o
   1   7   8     9344.44     8800.25    404.60 o
   2   7   8      411.01      315.51     91.74 o
   3   7   8     3912.43     3618.04    238.83 o
   4   7   8     2019.63     1936.72    201.43 o
   5   7   8     3751.50     3733.16    248.60 o
   6   7   8      256.33      376.21     94.28 o
   7   7   8     2392.45     2409.80    235.42 o
   8   7   8        5.79       62.22     67.56 o
   9   7   8     1388.50     1450.42    184.45 o
  10   7   8       85.49      249.85     60.26 o
  11   7   8      120.44      180.97     69.17 o
 -14   8   8      180.29      228.54     82.65 o
 -13   8   8       35.78      102.72     51.60 o
 -12   8   8      363.64      328.26     71.18 o
 -11   8   8       20.20       88.85     46.80 o
 -10   8   8      249.48      329.39    150.44 o
  -9   8   8     1020.84      931.56    176.32 o
  -8   8   8        1.67       33.19     82.63 o
  -7   8   8      227.55      158.65    102.44 o
  -6   8   8     1409.98     1278.81    199.31 o
  -5   8   8       97.37      111.24     84.81 o
  -4   8   8      914.96     1038.20    163.10 o
  -3   8   8      284.35      350.94    100.33 o
  -2   8   8     1516.67     1442.52    182.76 o
  -1   8   8     3491.18     3290.65    233.23 o
   0   8   8     1004.85      875.52    143.02 o
   1   8   8     1603.57     1357.86    296.00 o
   2   8   8     4894.26     4374.08    270.46 o
   3   8   8     2035.34     2127.19    358.42 o
   4   8   8     6325.09     5527.03    365.32 o
   5   8   8      265.94      542.68    112.79 o
   6   8   8     4260.28     3779.29    258.28 o
   7   8   8      631.27      911.57    143.04 o
   8   8   8     2435.16     2510.44    277.86 o
   9   8   8      833.33      894.40    133.75 o
  10   8   8     2047.91     2077.35    223.59 o
 -13   9   8      910.30     1214.55    182.97 o
 -12   9   8     2116.46     1775.75    232.87 o
 -11   9   8      631.53      766.60    141.61 o
 -10   9   8     3311.91     3609.64    338.68 o
  -9   9   8     2371.88     2510.22    291.98 o
  -8   9   8     6288.44     6216.27    408.14 o
  -7   9   8     5562.06     5364.79    389.32 o
  -6   9   8    11638.63    11060.20    751.27 o
  -5   9   8     5140.59     4964.90    334.67 o
  -4   9   8     4092.86     4204.68    293.77 o
  -3   9   8     2944.05     2888.57    264.66 o
  -2   9   8     2459.90     2580.98    246.78 o
  -1   9   8     2255.03     2043.16    221.17 o
   0   9   8     3641.72     3377.04    242.70 o
   1   9   8     2373.56     2272.84    226.06 o
   2   9   8     6620.65     6305.12    344.88 o
   3   9   8     2782.24     2798.12    249.94 o
   4   9   8     2614.17     2851.64    375.19 o
   5   9   8      819.05      683.61    120.71 o
   6   9   8      723.43      776.47    133.03 o
   7   9   8      333.25      393.99    117.23 o
   8   9   8      290.60      359.92     77.26 o
   9   9   8       41.90       23.85     44.78 o
 -12  10   8      308.69      347.69     96.45 o
 -11  10   8       60.68      253.39     85.67 o
 -10  10   8       33.28      186.59     81.53 o
  -9  10   8       64.30      283.98    100.10 o
  -8  10   8       51.02       89.05     87.50 o
  -7  10   8      115.99      139.35     87.52 o
  -6  10   8      179.54      371.43    105.68 o
  -5  10   8     1108.01     1139.34    191.92 o
  -4  10   8      396.62      505.40    115.41 o
  -3  10   8      917.48     1027.61    162.49 o
  -2  10   8       15.47      166.70     71.61 o
  -1  10   8     1836.97     1611.69    202.47 o
   0  10   8      953.70     1034.82    160.83 o
   1  10   8     4627.84     4375.84    286.64 o
   2  10   8      253.55      192.50     72.83 o
   3  10   8     4170.73     4300.09    280.64 o
   4  10   8       28.47       46.24     58.25 o
   5  10   8     3758.77     3736.19    259.75 o
   6  10   8      123.65      278.86     68.03 o
   7  10   8     2480.41     2453.33    243.87 o
   8  10   8      168.83      215.72     58.69 o
 -11  11   8      254.19      401.57    103.41 o
 -10  11   8     3855.30     4054.21    378.81 o
  -9  11   8      468.58      626.54    156.78 o
  -8  11   8     3925.70     4003.38    337.56 o
  -7  11   8      192.28      318.72     97.92 o
  -6  11   8     3865.65     3667.13    315.42 o
  -5  11   8       19.68      290.43     96.20 o
  -4  11   8     6795.63     5919.24    372.87 o
  -3  11   8      130.51       85.63     62.86 o
  -2  11   8     6855.70     6326.34    371.74 o
  -1  11   8     1238.79     1221.74    172.64 o
   0  11   8     2913.25     2680.30    261.47 o
   1  11   8      754.75      780.76    135.47 o
   2  11   8     2728.06     2519.27    252.47 o
   3  11   8      140.76      144.35    102.46 o
   4  11   8     1614.43     2110.48    228.99 o
   5  11   8        9.88      -24.73     69.57 o
   6  11   8     1500.76     1688.38    194.82 o
  -8  12   8       20.74      233.05     86.73 o
  -7  12   8       32.61      135.01     79.26 o
  -6  12   8      111.28      204.31     82.03 o
  -5  12   8        9.28      140.61     72.96 o
  -4  12   8      434.00      440.42    103.94 o
  -3  12   8      949.09      835.11    142.94 o
  -2  12   8      978.80      931.21    172.03 o
  -1  12   8      999.49     1221.78    229.24 o
   0  12   8      905.22     1169.57    162.87 o
   1  12   8     1045.64     1293.68    303.14 o
   2  12   8      379.82      550.06    190.65 o
   3  12   8      410.30      415.00     84.34 o
   4  12   8      378.96      486.73     93.27 o
  -5  13   8     2732.21     2871.48    313.17 o
  -4  13   8      378.08      537.43    111.58 o
  -3  13   8     3227.01     3308.97    287.68 o
  -2  13   8      588.15      597.07    110.97 o
  -1  13   8     2829.64     2593.32    278.74 o
   0  13   8     1440.09     1490.18    196.89 o
 -17   0   9      289.48      413.23     89.39 o
 -15   0   9      966.59      976.82    215.68 o
 -13   0   9     6247.57     6366.40    522.51 o
 -11   0   9    19152.41    16407.89   1715.08 o
  -9   0   9    13447.61    14264.88    574.86 o
  -7   0   9    15449.78    15625.15    469.82 o
  -5   0   9    22030.22    22230.48    603.52 o
  -3   0   9    56135.16    58247.63   1389.91 o
  -1   0   9    59915.48    61483.64   1464.23 o
   1   0   9    34317.48    36664.33    923.39 o
   3   0   9    10600.21     9998.00    327.73 o
   5   0   9    22066.56    21564.81    608.39 o
   7   0   9    15564.53    15371.43    581.05 o
   9   0   9     8616.17     8556.83    399.81 o
  11   0   9     2033.70     2292.56    374.87 o
 -17   1   9      517.25      540.35     84.04 o
 -16   1   9     2959.22     2448.10    260.37 o
 -15   1   9     1497.97     1475.31    191.70 o
 -14   1   9     3490.62     3530.84    281.03 o
 -13   1   9     1310.53     1277.14    180.93 o
 -12   1   9     3538.12     3758.53    176.07 o
 -11   1   9      517.91      438.85     77.65 o
 -10   1   9     4593.79     4673.69    198.53 o
  -9   1   9       27.77      127.88     44.15 o
  -8   1   9     6252.83     6590.73    209.40 o
  -7   1   9      412.13      491.66     61.30 o
  -6   1   9     3705.29     4006.26    140.30 o
  -5   1   9     3837.56     3794.03    116.08 o
  -4   1   9      843.00      907.18     50.59 o
  -3   1   9      899.87     1062.44     51.74 o
  -2   1   9        9.49      107.86     21.27 o
  -1   1   9      442.63      494.12     37.06 o
   0   1   9      150.11      213.01     24.02 o
   1   1   9      996.51     1040.48     60.10 o
   2   1   9      282.00      358.12     38.83 o
   3   1   9      104.01      153.88     27.11 o
   4   1   9     2925.33     2928.80    105.25 o
   5   1   9       14.84      105.53     24.32 o
   6   1   9     2737.61     2645.14    106.77 o
   7   1   9      486.21      693.42    101.78 o
   8   1   9     3631.87     3172.57    187.52 o
   9   1   9     1346.00     1451.82    147.27 o
  10   1   9     2193.43     2364.35    166.18 o
  11   1   9      991.40     1103.68     89.95 o
  12   1   9     1822.16     1804.21    154.80 o
 -17   2   9      338.15      420.96     87.27 o
 -16   2   9     1086.90     1140.50    251.63 o
 -15   2   9     1014.62     1265.69    179.55 o
 -14   2   9     2756.49     2534.11    261.84 o
 -13   2   9     1122.74     1277.32    135.75 o
 -12   2   9     3446.59     3342.39    165.39 o
 -11   2   9     2373.63     2391.44    146.65 o
 -10   2   9     8560.65     8694.38    394.08 o
  -9   2   9     7868.81     8165.61    247.07 o
  -8   2   9    23270.36    23256.87    524.42 o
  -7   2   9    12486.88    12186.47    375.30 o
  -6   2   9    15144.13    15002.97    364.22 o
  -5   2   9    12634.03    12550.04    308.07 o
  -4   2   9    17960.12    17942.56    380.01 o
  -3   2   9     8340.72     8536.56    370.37 o
  -2   2   9    10067.35    10075.13    212.68 o
  -1   2   9    10970.52    11220.55    231.58 o
   0   2   9    19349.60    19373.80    368.55 o
   1   2   9    11595.02    11311.08    240.94 o
   2   2   9    18490.92    17928.47    354.75 o
   3   2   9    14527.89    14007.81    295.90 o
   4   2   9    15800.56    15227.75    362.70 o
   5   2   9     3450.18     3280.66    131.11 o
   6   2   9     5550.40     4912.38    202.56 o
   7   2   9     2606.54     2571.60    167.91 o
   8   2   9     3256.60     3202.20    190.11 o
   9   2   9     1692.56     1830.54    148.51 o
  10   2   9     1952.56     2310.76    169.42 o
  11   2   9     1723.49     1726.75    155.20 o
  12   2   9     1032.47     1230.29    133.71 o
 -17   3   9     3248.93     3183.35    308.28 o
 -16   3   9      536.86      612.19     93.26 o
 -15   3   9     3643.90     3591.60    231.03 o
 -14   3   9       60.36      164.82     57.57 o
 -13   3   9     4117.34     3781.28    183.90 o
 -12   3   9       13.38      195.87     43.56 o
 -11   3   9     4932.38     4472.40    210.85 o
 -10   3   9       59.66      141.59     34.91 o
  -9   3   9     2982.62     2833.51    163.56 o
  -8   3   9      521.11      596.12     75.69 o
  -7   3   9     3330.91     3185.11    143.72 o
  -6   3   9     1585.21     1601.54    100.43 o
  -5   3   9     1393.81     1455.96     89.71 o
  -4   3   9      585.91      724.73     67.75 o
  -3   3   9     2391.91     2732.73    131.88 o
  -2   3   9       20.81      133.66     48.52 o
  -1   3   9       22.56       81.85     29.95 o
   0   3   9      634.27      794.86     73.56 o
   1   3   9     1056.40     1193.01     91.64 o
   2   3   9       17.37       60.76     40.64 o
   3   3   9     1966.26     1958.69    130.41 o
   4   3   9       13.45       67.30     36.92 o
   5   3   9     2387.18     2252.39    124.80 o
   6   3   9      665.55      779.12    101.07 o
   7   3   9     1970.08     1942.58    240.63 o
   8   3   9       32.11       90.92     48.21 o
   9   3   9     2455.36     2334.47    200.89 o
  10   3   9      223.02      268.03     71.09 o
  11   3   9     1852.95     1996.11    181.71 o
  12   3   9      232.23      290.38    139.55 o
 -17   4   9      121.95      237.12     83.53 o
 -16   4   9     1706.40     1781.32    175.47 o
 -15   4   9      876.18     1021.21    121.15 o
 -14   4   9     2360.65     2613.24    211.79 o
 -13   4   9      506.02      667.86     98.44 o
 -12   4   9     4251.20     4237.87    155.63 o
 -11   4   9      535.28      550.65     58.99 o
 -10   4   9     9677.54     8700.07    520.28 o
  -9   4   9       84.03      122.92     33.45 o
  -8   4   9    15247.16    13981.96    319.69 o
  -7   4   9     1074.91     1002.52     80.20 o
  -6   4   9    31056.22    28893.00    680.61 o
  -5   4   9     1963.66     1870.60    107.30 o
  -4   4   9    17526.74    17174.70    523.66 o
  -3   4   9     1710.03     1702.17    143.29 o
  -2   4   9    18465.66    18172.02    437.86 o
  -1   4   9     2708.94     2632.83    153.71 o
   0   4   9    26321.08    25706.73    698.26 o
   1   4   9     2763.77     2455.02    152.33 o
   2   4   9    30079.13    28168.24    751.07 o
   3   4   9     2629.64     2320.73    140.74 o
   4   4   9    20692.98    19103.01    549.34 o
   5   4   9     1117.37     1131.03     95.33 o
   6   4   9     8780.29     8033.88    523.15 o
   7   4   9      481.23      550.22    141.22 o
   8   4   9     3887.39     3899.78    254.13 o
   9   4   9      343.15      452.85     90.86 o
  10   4   9     2550.49     2755.44    224.05 o
  11   4   9      452.01      578.05     94.09 o
  12   4   9     1983.01     2199.08    234.95 o
 -16   5   9      739.94     1086.76    113.70 o
 -15   5   9     3867.24     3811.13    227.19 o
 -14   5   9      827.88      949.25    118.87 o
 -13   5   9     4490.99     4271.93    225.83 o
 -12   5   9     2325.30     2487.71    166.29 o
 -11   5   9     1738.73     1746.53    133.05 o
 -10   5   9     3916.46     3712.41    193.27 o
  -9   5   9     2588.27     2336.29    120.68 o
  -8   5   9     1721.88     1802.82    100.09 o
  -7   5   9     1169.53     1183.28     74.81 o
  -6   5   9      122.98      184.31     33.61 o
  -5   5   9     3605.61     3076.63    186.74 o
  -4   5   9      546.43      546.44     95.70 o
  -3   5   9      196.36      215.39     69.20 o
  -2   5   9      144.10      140.57     61.07 o
  -1   5   9       22.60       43.06     54.38 o
   0   5   9      906.95      779.63    101.92 o
   1   5   9      646.02      568.23     87.00 o
   2   5   9       70.59       83.14     46.86 o
   3   5   9      363.46      424.49     72.54 o
   4   5   9     1774.48     1725.44    125.98 o
   5   5   9      586.24      631.38    127.50 o
   6   5   9     2896.95     2703.00    213.09 o
   7   5   9     1717.25     1814.74    194.43 o
   8   5   9      641.72      663.20    122.72 o
   9   5   9     1869.20     1834.26    203.55 o
  10   5   9      235.13      418.48    127.58 o
  11   5   9     1882.83     2024.77    249.14 o
 -16   6   9       31.27      165.33     51.35 o
 -15   6   9     1242.20     1597.36    158.80 o
 -14   6   9      145.28      358.88     59.37 o
 -13   6   9     6449.21     6327.74    246.92 o
 -12   6   9      927.11      971.81     97.73 o
 -11   6   9     7641.22     2390.77    227.07 o
 -10   6   9      756.92      802.41    103.37 o
  -9   6   9     8327.66     7340.67    306.09 o
  -8   6   9      561.99      672.69     91.97 o
  -7   6   9     2849.64     3034.14    221.12 o
  -6   6   9      959.24     1019.25    136.17 o
  -5   6   9    11659.66    11865.63    427.97 o
  -4   6   9     3305.83     3111.16    195.36 o
  -3   6   9    35445.78    33674.71    911.97 o
  -2   6   9     6654.02     5934.12    260.69 o
  -1   6   9    23172.67    22140.47    640.20 o
   0   6   9     4198.10     3621.97    191.44 o
   1   6   9     9200.62     8424.31    340.56 o
   2   6   9     4758.07     4507.64    263.01 o
   3   6   9     7057.85     6233.53    322.70 o
   4   6   9     1067.88     1092.04    150.44 o
   5   6   9     8786.34     8482.97    404.62 o
   6   6   9     2641.52     2642.55    216.98 o
   7   6   9     9557.46     9187.45    437.76 o
   8   6   9     1122.55     1011.34    145.86 o
   9   6   9     3582.00     3506.49    391.08 o
  10   6   9      320.08      578.46     96.78 o
  11   6   9      673.02      885.11    171.47 o
 -15   7   9       52.39      131.75     74.59 o
 -14   7   9     2686.47     2649.71    185.42 o
 -13   7   9       47.37      157.27     46.79 o
 -12   7   9     4625.68     4357.04    233.03 o
 -11   7   9      814.61      844.86    108.65 o
 -10   7   9     3411.87     3217.61    198.77 o
  -9   7   9      519.50      526.94    134.11 o
  -8   7   9     1750.50     1516.84    228.66 o
  -7   7   9      109.46      146.29     99.66 o
  -6   7   9      645.61      746.17    153.01 o
  -5   7   9     1449.47     1583.20    207.66 o
  -4   7   9      394.33      427.11    108.52 o
  -3   7   9       28.61      122.72    118.83 o
  -2   7   9      375.32      437.09    112.74 o
  -1   7   9      591.61      641.48    122.71 o
   0   7   9       33.57      -37.91     55.79 o
   1   7   9      740.21      817.88    134.68 o
   2   7   9      731.07      956.34    143.41 o
   3   7   9      133.29      225.37     79.66 o
   4   7   9      680.32      695.04    124.40 o
   5   7   9      413.95      522.49    108.47 o
   6   7   9     2651.60     2582.85    240.30 o
   7   7   9       15.95      -65.01     58.25 o
   8   7   9     1941.08     2368.42    235.97 o
   9   7   9       27.81      -38.40     77.35 o
  10   7   9     1601.72     1711.09    201.81 o
 -14   8   9      233.52      300.07    185.03 o
 -13   8   9     1554.74     1367.15    220.89 o
 -12   8   9      897.84     1040.16    177.88 o
 -11   8   9     3016.26     2806.30    303.40 o
 -10   8   9     1804.45     1625.14    230.92 o
  -9   8   9     4671.62     4541.09    341.51 o
  -8   8   9     2326.33     2304.95    285.50 o
  -7   8   9     8907.81     8275.10    466.61 o
  -6   8   9     5266.44     4625.91    321.88 o
  -5   8   9    11055.29    10286.56    555.09 o
  -4   8   9     2123.33     2162.87    234.07 o
  -3   8   9     6621.91     6333.74    351.62 o
  -2   8   9     1772.67     1783.96    205.88 o
  -1   8   9     9689.36     8747.46    420.32 o
   0   8   9     1964.53     2099.58    214.01 o
   1   8   9     9151.76     8188.79    400.14 o
   2   8   9     4616.05     4192.90    268.89 o
   3   8   9     7884.23     7165.53    507.42 o
   4   8   9     1315.71     1363.48    174.53 o
   5   8   9     4845.84     4526.10    284.85 o
   6   8   9     1907.00     1980.39    218.13 o
   7   8   9     2246.41     2097.51    222.62 o
   8   8   9      650.27      896.11    135.25 o
   9   8   9     1513.58     1581.72    255.48 o
 -13   9   9      907.93      867.71    147.83 o
 -12   9   9      774.01      809.92    152.29 o
 -11   9   9      585.93      916.06    161.77 o
 -10   9   9     1880.57     1880.41    255.58 o
  -9   9   9      737.01      953.02    181.40 o
  -8   9   9      650.13      704.59    154.34 o
  -7   9   9      696.88      951.85    178.01 o
  -6   9   9      654.19      790.08    158.51 o
  -5   9   9      298.74      444.28    122.76 o
  -4   9   9      174.27      233.51     91.19 o
  -3   9   9      322.84      269.92     93.90 o
  -2   9   9      316.51      336.84    120.44 o
  -1   9   9       18.07       97.52     66.35 o
   0   9   9        4.45      116.53     66.70 o
   1   9   9      393.66      608.31    122.63 o
   2   9   9        7.63       69.66     55.48 o
   3   9   9      597.21      596.50    120.04 o
   4   9   9     1184.27     1051.23    165.45 o
   5   9   9      366.36      535.42    107.22 o
   6   9   9      367.92      319.56     79.58 o
   7   9   9      214.42      359.27     84.49 o
   8   9   9      376.22      184.29    140.10 o
 -12  10   9     1018.77      964.77    197.95 o
 -11  10   9        4.97      217.31     74.78 o
 -10  10   9     2305.98     2402.63    285.28 o
  -9  10   9        6.21      226.66     84.45 o
  -8  10   9     7287.63     6903.90    438.37 o
  -7  10   9      191.54      238.71     81.95 o
  -6  10   9     7363.23     8026.89    463.78 o
  -5  10   9      203.44      317.88     97.81 o
  -4  10   9     6854.74     6713.60    394.41 o
  -3  10   9      528.85      409.36    105.47 o
  -2  10   9     6467.19     5726.19    345.34 o
  -1  10   9       77.14      108.53     68.65 o
   0  10   9     7671.75     7028.33    385.21 o
   1  10   9      178.56      166.47    102.78 o
   2  10   9     9701.17     8721.25    438.61 o
   3  10   9      213.62      197.26     93.80 o
   4  10   9     6866.36     6474.73    419.64 o
   5  10   9      422.50      515.66     97.72 o
   6  10   9     2272.51     2483.28    250.30 o
   7  10   9       47.06       55.69     46.04 o
 -10  11   9      248.66      319.24     89.16 o
  -9  11   9      637.78      870.30    150.39 o
  -8  11   9       13.49      151.28     71.58 o
  -7  11   9     1156.19     1444.11    210.72 o
  -6  11   9       33.32      135.18     77.34 o
  -5  11   9      773.73      751.77    142.50 o
  -4  11   9      484.47      601.17    120.08 o
  -3  11   9      258.51      429.76    101.00 o
  -2  11   9       17.83      119.32     57.47 o
  -1  11   9       87.89      123.10     59.39 o
   0  11   9       77.08       76.77     86.42 o
   1  11   9       43.09      191.38     64.81 o
   2  11   9      167.69      199.36     63.04 o
   3  11   9      228.45      206.60     62.83 o
   4  11   9      316.60      446.63     77.70 o
   5  11   9      227.71      214.77     81.84 o
  -8  12   9      752.10      965.11    180.66 o
  -7  12   9     1018.87     1074.52    173.50 o
  -6  12   9     1171.58     1450.25    207.53 o
  -5  12   9     1343.05     1700.25    260.05 o
  -4  12   9     3493.02     3651.41    544.65 o
  -3  12   9     3118.31     3205.50    272.43 o
  -2  12   9     3513.53     3452.97    284.78 o
  -1  12   9     2425.90     2393.24    256.34 o
   0  12   9     3286.42     3085.10    259.88 o
   1  12   9     1136.60     1454.57    185.93 o
   2  12   9      801.27      856.41    189.76 o
   3  12   9      605.05      648.15    175.96 o
 -16   0  10     4559.21     4103.69    393.17 o
 -14   0  10    11015.30     9267.16    648.32 o
 -12   0  10    10153.77     9726.44    643.99 o
 -10   0  10    15701.61    15222.92    919.12 o
  -8   0  10     8583.16     9000.00    315.15 o
  -6   0  10    11332.85    11038.31    362.40 o
  -4   0  10    27726.94    29602.58    767.51 o
  -2   0  10    10931.96    10930.68    358.98 o
   0   0  10     5862.91     5937.05    517.21 o
   2   0  10     1644.99     1741.55    127.48 o
   4   0  10      501.36      685.90     78.70 o
   6   0  10     1162.13     1379.20    121.09 o
   8   0  10        3.47      201.24    117.95 o
  10   0  10      261.22      523.15    178.93 o
  12   0  10      482.75      421.41    167.86 o
 -17   1  10        0.59      -58.37     82.56 o
 -16   1  10      198.31      238.93    115.54 o
 -15   1  10      101.18      191.13     62.62 o
 -14   1  10        2.75       -9.89     55.91 o
 -13   1  10      594.05      577.49     84.93 o
 -12   1  10       96.30      199.96     89.72 o
 -11   1  10     1675.37     1789.41    138.51 o
 -10   1  10     2836.83     2881.98    129.83 o
  -9   1  10     2219.31     2354.21    125.18 o
  -8   1  10     1232.51     1122.60     92.16 o
  -7   1  10     6624.37     6599.33    212.39 o
  -6   1  10     1128.05     1285.45     68.34 o
  -5   1  10    10339.01    10521.77    237.68 o
  -4   1  10     1256.79     1542.14     83.03 o
  -3   1  10    11913.30    12078.61    257.38 o
  -2   1  10     5999.77     5630.57    171.20 o
  -1   1  10    15055.41    15433.01    342.95 o
   0   1  10     6336.63     6666.31    165.94 o
   1   1  10    14602.28    14412.87    331.59 o
   2   1  10     2903.36     2929.38    104.56 o
   3   1  10    11182.78    10958.69    252.24 o
   4   1  10     2635.62     2700.49    121.22 o
   5   1  10    13205.95    12043.33    312.42 o
   6   1  10     2662.08     2456.49    218.49 o
   7   1  10    10393.75    10047.06    442.20 o
   8   1  10     2734.14     2666.67    170.72 o
   9   1  10     5881.01     5735.09    257.28 o
  10   1  10      809.09      980.25    159.04 o
  11   1  10     2472.85     2831.51    298.13 o
  12   1  10      266.61      355.10     97.91 o
 -17   2  10     2593.31     2529.47    254.56 o
 -16   2  10     1858.78     1785.36    209.36 o
 -15   2  10     3961.00     4065.35    369.33 o
 -14   2  10     1769.51     1775.67    210.83 o
 -13   2  10     6596.08     6579.48    293.39 o
 -12   2  10     4281.20     4181.47    187.68 o
 -11   2  10     6566.66     6325.42    288.39 o
 -10   2  10     4749.60     4934.35    182.16 o
  -9   2  10     7242.92     7287.43    232.05 o
  -8   2  10    11365.47    10896.40    335.24 o
  -7   2  10     9942.80     9987.53    281.81 o
  -6   2  10     5654.50     5686.58    189.00 o
  -5   2  10    14751.24    14870.55    354.19 o
  -4   2  10     1021.59     1323.07     57.47 o
  -3   2  10     4558.98     4813.92    177.43 o
  -2   2  10     4730.97     4592.98    218.44 o
  -1   2  10     1130.54     1277.62     77.58 o
   0   2  10     4951.11     4610.26    154.56 o
   1   2  10      165.10      238.94     42.54 o
   2   2  10      615.84      717.96     70.24 o
   3   2  10     2548.24     2690.33    122.52 o
   4   2  10       62.40      106.75     31.67 o
   5   2  10     1240.79     1219.58     91.41 o
   6   2  10      120.55      246.07     53.65 o
   7   2  10       42.62       80.88     41.00 o
   8   2  10      264.13      350.38     59.05 o
   9   2  10      268.26      350.08     64.85 o
  10   2  10       80.65      173.91     65.48 o
  11   2  10      319.17      222.10     45.67 o
 -17   3  10       29.31      113.48     71.33 o
 -16   3  10       90.57      204.63    192.33 o
 -15   3  10        1.30      104.02     57.31 o
 -14   3  10        9.78      114.95    104.39 o
 -13   3  10        9.77       85.21     42.48 o
 -12   3  10      216.19      307.64     50.19 o
 -11   3  10       26.52      144.54     45.23 o
 -10   3  10     2528.13     2587.86    159.08 o
  -9   3  10      600.34      551.65     82.11 o
  -8   3  10     8666.21     7787.59    313.64 o
  -7   3  10      377.64      425.65     68.98 o
  -6   3  10    16029.94    14603.32    733.44 o
  -5   3  10      199.72      275.44     46.88 o
  -4   3  10     9932.57     9757.71    325.09 o
  -3   3  10      157.11      175.44     20.35 o
  -2   3  10     7446.44     7464.20    221.48 o
  -1   3  10       74.12       92.39     24.97 o
   0   3  10    15419.96    14947.52    383.85 o
   1   3  10     1568.94     1617.55    102.34 o
   2   3  10    25453.10    24298.04    524.53 o
   3   3  10     4207.09     3798.85    150.54 o
   4   3  10    20929.14    19129.28    685.77 o
   5   3  10      861.68      861.94     81.79 o
   6   3  10     6920.90     6263.20    268.05 o
   7   3  10      203.69      297.00     57.85 o
   8   3  10     4608.92     4440.27    267.21 o
   9   3  10       80.51       84.40     54.47 o
  10   3  10     4527.73     4251.95    225.64 o
  11   3  10      228.67      339.08     65.74 o
 -16   4  10       95.88      271.84     57.99 o
 -15   4  10     5476.74     5155.61    261.73 o
 -14   4  10       24.74      254.99     60.08 o
 -13   4  10     5108.66     4994.76    217.37 o
 -12   4  10      225.78      299.18     40.97 o
 -11   4  10     8901.91     7369.20    507.30 o
 -10   4  10     1918.84     2152.34    115.81 o
  -9   4  10    11097.60     9647.01    278.46 o
  -8   4  10     2520.49     2337.61    154.75 o
  -7   4  10    15017.46    13888.78    357.46 o
  -6   4  10      628.66      653.44    106.12 o
  -5   4  10    12562.35    12034.52    418.20 o
  -4   4  10      468.73      627.83     99.03 o
  -3   4  10     7310.55     7182.82    287.07 o
  -2   4  10     1134.97      938.62    114.05 o
  -1   4  10     2105.09     2199.32    110.81 o
   0   4  10     7966.69     7821.27    415.72 o
   1   4  10     5059.02     4866.46    217.82 o
   2   4  10     1116.86     1163.43    116.40 o
   3   4  10     2580.65     2476.00    146.41 o
   4   4  10      384.27      388.92     63.61 o
   5   4  10      348.68      358.46     49.68 o
   6   4  10      180.71      254.17     53.81 o
   7   4  10        2.53      103.77     45.93 o
   8   4  10       66.01      134.87     83.45 o
   9   4  10      426.33      414.25     89.22 o
  10   4  10      107.91      184.12     99.17 o
  11   4  10      276.51      220.91     65.22 o
 -16   5  10      107.96      217.54     55.53 o
 -15   5  10      532.14      518.47     97.10 o
 -14   5  10        1.71      114.98     59.21 o
 -13   5  10      696.59      694.63     84.50 o
 -12   5  10      329.71      419.02     52.87 o
 -11   5  10      408.88      327.27     49.54 o
 -10   5  10      927.60      927.18     77.94 o
  -9   5  10      339.63      361.89     44.84 o
  -8   5  10     4173.85     3959.12    144.02 o
  -7   5  10     2354.54     2242.82    199.21 o
  -6   5  10     2027.91     2056.95    186.25 o
  -5   5  10     6804.59     5931.42    271.62 o
  -4   5  10     6237.38     5684.50    261.56 o
  -3   5  10    10850.62     9748.31    531.29 o
  -2   5  10     9404.86     8072.40    636.17 o
  -1   5  10     4393.52     4122.10    205.16 o
   0   5  10     8411.27     7812.08    298.19 o
   1   5  10     2300.54     2333.37    158.02 o
   2   5  10     5607.77     5034.81    222.69 o
   3   5  10     3003.58     2946.01    165.77 o
   4   5  10     3725.44     3496.42    176.19 o
   5   5  10     3424.81     3228.66    207.46 o
   6   5  10     6597.55     6297.71    333.79 o
   7   5  10     3739.48     3902.09    253.60 o
   8   5  10     4138.35     3774.56    252.66 o
   9   5  10     2345.70     2276.54    192.65 o
  10   5  10     2836.28     2758.97    225.18 o
 -15   6  10      429.01      558.19     77.51 o
 -14   6  10     5087.00     4677.90    237.46 o
 -13   6  10     1659.87     1632.07    135.15 o
 -12   6  10     8342.74     7420.90    422.92 o
 -11   6  10     1151.21     1093.70     87.55 o
 -10   6  10     7469.43     6783.07    409.75 o
  -9   6  10     1543.72     1317.91    199.66 o
  -8   6  10     5017.30     5236.69    442.04 o
  -7   6  10     1206.31     1134.71    151.40 o
  -6   6  10     5527.21     5627.46    282.20 o
  -5   6  10     1012.94     1032.59    140.43 o
  -4   6  10     3652.31     3626.38    210.43 o
  -3   6  10     2089.13     2139.42    176.79 o
  -2   6  10     7362.70     7349.46    302.32 o
  -1   6  10     2691.90     2477.01    214.34 o
   0   6  10     3431.79     3207.23    182.65 o
   1   6  10      492.26      433.94     78.92 o
   2   6  10     1271.59     1211.89    124.98 o
   3   6  10      302.53      306.52     83.53 o
   4   6  10      594.28      531.08    102.70 o
   5   6  10      294.97      412.32     91.36 o
   6   6  10        4.35       18.32     44.54 o
   7   6  10       65.60      120.56     42.72 o
   8   6  10       15.48       85.93     49.96 o
   9   6  10      225.61      204.32     51.06 o
  10   6  10      151.51      136.92     48.12 o
 -15   7  10        2.86       79.60     94.52 o
 -14   7  10       28.15      152.67    233.33 o
 -13   7  10      719.88      736.67    134.83 o
 -12   7  10      153.84      208.72     74.13 o
 -11   7  10     1066.48     1303.38    199.00 o
 -10   7  10      337.44      454.51    117.26 o
  -9   7  10     2008.26     2034.43    264.38 o
  -8   7  10      341.22      313.60    112.96 o
  -7   7  10     1645.87     1477.09    212.46 o
  -6   7  10      196.22      354.50    112.43 o
  -5   7  10     6495.55     6563.41    367.35 o
  -4   7  10       21.70       51.87     71.78 o
  -3   7  10    14328.25    13339.63    556.96 o
  -2   7  10       14.64       41.33     66.34 o
  -1   7  10    13583.87    12306.31    516.94 o
   0   7  10      114.36      130.69     72.82 o
   1   7  10     6914.66     6514.39    339.69 o
   2   7  10      127.20      195.83     69.35 o
   3   7  10     5115.85     4547.85    275.37 o
   4   7  10       12.01       20.19     49.43 o
   5   7  10     8238.98     7744.22    390.41 o
   6   7  10        9.99       17.76     58.41 o
   7   7  10     8437.35     7575.41    400.31 o
   8   7  10        1.32      117.17     65.31 o
   9   7  10     4253.09     4508.86    287.95 o
 -14   8  10     1705.91     1875.17    234.05 o
 -13   8  10     1013.88     1186.59    180.84 o
 -12   8  10     4503.86     3916.14    323.85 o
 -11   8  10      463.03      379.87     99.96 o
 -10   8  10     7454.52     6734.32    502.85 o
  -9   8  10      397.86      418.17    123.39 o
  -8   8  10     6853.74     6035.49    501.25 o
  -7   8  10     1570.02     1264.93    202.37 o
  -6   8  10     3233.51     3305.45    306.68 o
  -5   8  10     2588.90     2758.55    274.38 o
  -4   8  10     2033.05     2354.34    242.03 o
  -3   8  10     1555.30     1736.09    256.20 o
  -2   8  10     2882.21     2905.91    254.48 o
  -1   8  10       17.85      -49.17     56.73 o
   0   8  10     3052.87     2895.62    322.72 o
   1   8  10      137.62      160.74     72.11 o
   2   8  10     1122.51     1353.62    177.69 o
   3   8  10      329.93      485.74    106.81 o
   4   8  10       23.08       79.47     48.03 o
   5   8  10     1091.97     1171.36    162.27 o
   6   8  10        7.46       62.98     44.75 o
   7   8  10      139.55      152.34     52.35 o
   8   8  10        1.36       65.01     46.97 o
 -13   9  10       10.20      238.06     68.10 o
 -12   9  10      273.53      187.43     94.84 o
 -11   9  10       38.05      246.21    105.35 o
 -10   9  10      928.09      784.99    160.62 o
  -9   9  10      146.91      235.86     94.76 o
  -8   9  10     2951.27     2817.83    313.04 o
  -7   9  10     1066.28     1214.58    200.83 o
  -6   9  10     3603.06     3569.37    364.60 o
  -5   9  10     1793.68     1625.12    215.19 o
  -4   9  10     1451.56     1855.81    225.26 o
  -3   9  10      866.33      967.48    156.52 o
  -2   9  10     1566.23     1513.26    381.21 o
  -1   9  10     1636.49     1646.28    205.01 o
   0   9  10     4268.04     4289.37    302.26 o
   1   9  10     2654.02     2732.40    284.92 o
   2   9  10     6443.15     5942.90    338.69 o
   3   9  10     4282.95     3981.93    265.81 o
   4   9  10     3662.42     3524.03    247.01 o
   5   9  10     1718.77     1802.98    200.14 o
   6   9  10     1884.67     2212.56    310.44 o
   7   9  10      696.82      752.06    119.47 o
 -11  10  10     2491.00     2213.24    266.46 o
 -10  10  10      103.05       41.98     73.59 o
  -9  10  10     3829.70     3743.87    348.31 o
  -8  10  10      114.78       91.06     77.53 o
  -7  10  10     4386.41     4077.33    342.69 o
  -6  10  10      625.96      578.76    124.33 o
  -5  10  10     3255.33     3302.97    285.19 o
  -4  10  10     1062.44     1095.56    176.84 o
  -3  10  10     2133.66     2004.44    232.78 o
  -2  10  10        5.94      -23.79     54.48 o
  -1  10  10     1595.05     1622.46    205.23 o
   0  10  10       31.32      164.20    105.43 o
   1  10  10     1597.42     1348.97    179.68 o
   2  10  10       15.37       39.14     48.16 o
   3  10  10      500.99      595.62    108.10 o
   4  10  10      215.90      347.50     79.89 o
   5  10  10      104.75      232.21     60.18 o
   6  10  10       32.17       14.25     38.54 o
  -9  11  10      118.24      240.53    194.50 o
  -8  11  10      866.17      843.63    217.85 o
  -7  11  10      303.51      337.62     91.44 o
  -6  11  10     1207.54     1326.64    202.20 o
  -5  11  10      759.53      440.96    130.95 o
  -4  11  10     2819.71     2567.82    276.22 o
  -3  11  10      313.17      329.88    127.18 o
  -2  11  10     3710.65     3506.29    260.90 o
  -1  11  10      152.84      305.61     80.95 o
   0  11  10     3310.48     3131.19    259.72 o
   1  11  10       55.91      -17.38     43.78 o
   2  11  10     2775.88     2759.73    278.10 o
   3  11  10      587.03      510.77     95.35 o
   4  11  10     3086.03     2994.02    245.22 o
  -6  12  10      625.99      679.86    138.41 o
  -5  12  10     1519.21     1412.49    199.84 o
  -4  12  10      831.05      957.19    159.01 o
  -3  12  10     1115.84     1210.74    174.89 o
  -2  12  10      200.49      403.53     89.55 o
  -1  12  10      818.61      892.03    138.94 o
   0  12  10      225.97      274.55     68.67 o
   1  12  10      130.45      316.85     73.85 o
 -17   0  11      441.93      559.58    112.49 o
 -15   0  11      925.74     1031.38    194.18 o
 -13   0  11      959.54      913.22    128.11 o
 -11   0  11      100.26      190.54     63.26 o
  -9   0  11        1.42      150.96     73.14 o
  -7   0  11      363.30      430.95    101.29 o
  -5   0  11     1006.59     1097.85    100.89 o
  -3   0  11    12879.39    12827.13    387.49 o
  -1   0  11     5179.30     4726.97    186.70 o
   1   0  11     4248.75     4532.01    188.42 o
   3   0  11     2946.17     2839.94    227.25 o
   5   0  11    11375.98    10637.38    479.00 o
   7   0  11    11684.48    11310.17    731.93 o
   9   0  11     4188.99     4424.32    431.36 o
  11   0  11     2129.63     1880.62    339.41 o
 -17   1  11      306.16      422.93    184.79 o
 -16   1  11     2594.69     2340.51    231.91 o
 -15   1  11      527.64      667.35    107.17 o
 -14   1  11     6692.05     5750.22    330.82 o
 -13   1  11     2192.62     2194.42    163.60 o
 -12   1  11     9545.09     9282.22    309.50 o
 -11   1  11     2046.27     2026.65    145.96 o
 -10   1  11     9856.75     9375.86    385.54 o
  -9   1  11     1802.50     1765.18    105.58 o
  -8   1  11     9644.81     9077.90    263.93 o
  -7   1  11     2542.73     2470.62    125.35 o
  -6   1  11    11547.33    11410.69    299.74 o
  -5   1  11     9384.08     8694.67    247.05 o
  -4   1  11    22397.05    22723.98    437.38 o
  -3   1  11     7291.25     7805.69    188.66 o
  -2   1  11    21622.88    21907.17    442.34 o
  -1   1  11     1383.94     1571.86    133.79 o
   0   1  11    11621.41    11108.99    287.17 o
   1   1  11      476.40      610.20     71.61 o
   2   1  11     3608.40     3658.69    141.62 o
   3   1  11     3047.96     2922.64    127.45 o
   4   1  11     3133.20     3214.29    135.74 o
   5   1  11     2773.33     2692.47    122.17 o
   6   1  11     2157.50     2288.70    144.80 o
   7   1  11      595.09      746.17    137.47 o
   8   1  11     1476.16     1400.70    193.48 o
   9   1  11        6.86        0.19     63.20 o
  10   1  11      379.36      575.08    124.46 o
  11   1  11       63.92       81.81     73.15 o
 -17   2  11      265.06      197.98     61.01 o
 -16   2  11     1132.28     1407.33    169.93 o
 -15   2  11       93.99      334.85     59.02 o
 -14   2  11      499.85      623.73    108.72 o
 -13   2  11      539.75      685.10     74.67 o
 -12   2  11      195.07      273.78     57.00 o
 -11   2  11     1807.81     2131.15    120.94 o
 -10   2  11       49.30      140.15     30.36 o
  -9   2  11       37.61       91.12     34.76 o
  -8   2  11      352.11      488.19     63.47 o
  -7   2  11     1566.94     1549.15    143.95 o
  -6   2  11       47.00      137.20     34.04 o
  -5   2  11     5200.12     5336.24    191.07 o
  -4   2  11      943.08     1212.87    107.78 o
  -3   2  11       43.40      163.37     58.09 o
  -2   2  11     5031.78     4883.42    178.86 o
  -1   2  11      665.02      757.26     71.41 o
   0   2  11     4998.78     4943.21    165.61 o
   1   2  11     1787.72     1775.62     99.69 o
   2   2  11    10134.51    10080.61    313.41 o
   3   2  11     6866.99     6878.52    215.22 o
   4   2  11     3645.63     3617.69    143.80 o
   5   2  11     3684.33     3704.84    144.02 o
   6   2  11     2261.39     2354.45    158.72 o
   7   2  11     1331.22     1587.87    125.26 o
   8   2  11     3378.89     3451.58    183.74 o
   9   2  11     1051.27     1217.15    180.87 o
  10   2  11     2959.93     3163.81    320.63 o
  11   2  11     1242.42     1221.26    189.80 o
 -16   3  11      253.55      370.51     68.52 o
 -15   3  11     4002.87     3641.90    292.23 o
 -14   3  11       63.62      161.76     55.24 o
 -13   3  11     2698.91     2819.22    176.27 o
 -12   3  11      203.41      262.79     41.90 o
 -11   3  11     6923.99     6444.43    218.81 o
 -10   3  11      192.82      255.50     45.31 o
  -9   3  11    15459.64    14321.46    376.24 o
  -8   3  11      413.45      509.39     64.61 o
  -7   3  11    35579.15    32720.03   1519.50 o
  -6   3  11     1797.14     1645.57    168.91 o
  -5   3  11    15973.11    15366.71    434.82 o
  -4   3  11     1232.66     1320.94    119.10 o
  -3   3  11     7870.73     7545.37    259.56 o
  -2   3  11     1121.61     1197.07     67.23 o
  -1   3  11    12602.68    12292.87    306.08 o
   0   3  11      989.13     1086.31     84.55 o
   1   3  11    13285.53    12984.85    326.59 o
   2   3  11     1410.77     1385.55     97.94 o
   3   3  11    11827.36    10861.26    368.17 o
   4   3  11      133.71      201.98     35.01 o
   5   3  11     2419.18     2396.70    113.34 o
   6   3  11      150.94      224.73     71.09 o
   7   3  11     1211.85     1326.01    129.42 o
   8   3  11       19.15      104.25     55.24 o
   9   3  11      553.37      604.38     95.69 o
  10   3  11        0.53       32.45     47.02 o
 -16   4  11      561.51      609.28    204.21 o
 -15   4  11      385.24      313.76    144.11 o
 -14   4  11      653.06      658.27    118.99 o
 -13   4  11      106.75      203.47     39.96 o
 -12   4  11      250.31      384.66     45.85 o
 -11   4  11      158.15      169.16     38.59 o
 -10   4  11       72.94      170.90     38.58 o
  -9   4  11       86.57       97.38     50.85 o
  -8   4  11        4.31       43.47     58.42 o
  -7   4  11       23.74       58.43     48.28 o
  -6   4  11     1609.22     1613.40    141.28 o
  -5   4  11     1300.19     1200.95    122.86 o
  -4   4  11     1183.87     1148.22    132.33 o
  -3   4  11       48.59      158.06     80.19 o
  -2   4  11     1456.72     1433.68    137.75 o
  -1   4  11      345.60      363.44     75.86 o
   0   4  11     9111.20     8824.77    298.63 o
   1   4  11      121.81      182.14     36.78 o
   2   4  11     7922.03     7646.44    280.34 o
   3   4  11      376.10      406.34     63.17 o
   4   4  11     6728.71     6355.98    228.35 o
   5   4  11      435.57      406.27     73.11 o
   6   4  11     3555.20     3402.04    179.21 o
   7   4  11      436.14      522.81     90.40 o
   8   4  11     3651.45     3674.02    252.10 o
   9   4  11       96.82      203.92     54.18 o
  10   4  11     4239.67     4238.46    220.74 o
 -16   5  11     1294.02     1361.24     90.16 o
 -15   5  11     1725.63     1649.80    158.45 o
 -14   5  11     1499.24     1464.01    139.69 o
 -13   5  11     4352.06     4266.54    187.41 o
 -12   5  11     3987.98     3359.56    203.15 o
 -11   5  11     4964.88     4484.21    216.89 o
 -10   5  11     5807.92     5076.18    235.97 o
  -9   5  11     7873.62     7043.11    286.07 o
  -8   5  11     6284.24     5550.30    246.84 o
  -7   5  11     4604.30     4485.91    246.72 o
  -6   5  11     3336.04     3481.84    224.40 o
  -5   5  11    13975.40    13999.80    481.75 o
  -4   5  11     3127.14     3067.09    194.52 o
  -3   5  11    10912.54    10908.41    440.04 o
  -2   5  11     5154.65     4805.43    229.60 o
  -1   5  11     2341.97     2305.19    164.65 o
   0   5  11     6671.76     6241.40    263.42 o
   1   5  11     3415.67     3343.18    219.27 o
   2   5  11     1726.77     1619.44    157.59 o
   3   5  11     1368.89     1508.60    159.53 o
   4   5  11      242.46      375.41     55.28 o
   5   5  11     4236.20     4279.35    259.64 o
   6   5  11      405.01      565.17     97.75 o
   7   5  11      888.07     1002.94    142.07 o
   8   5  11     1259.75     1447.55    170.43 o
   9   5  11      154.20      210.65     52.23 o
 -15   6  11      265.35      573.70    152.29 o
 -14   6  11      217.77      179.85     59.95 o
 -13   6  11       14.22      127.00     75.02 o
 -12   6  11       54.53      193.48     53.31 o
 -11   6  11        8.12      116.88     64.47 o
 -10   6  11      146.48      136.91     79.31 o
  -9   6  11       33.48       46.39     65.39 o
  -8   6  11        2.62       94.99     65.56 o
  -7   6  11       52.59      161.95     66.69 o
  -6   6  11      286.48      398.52     89.99 o
  -5   6  11      290.67      290.12     80.73 o
  -4   6  11      152.72      236.90     72.36 o
  -3   6  11     8394.20     7981.60    326.73 o
  -2   6  11     1171.83     1102.81    141.73 o
  -1   6  11     5233.18     4662.98    228.89 o
   0   6  11      971.75      927.48    112.60 o
   1   6  11     1723.24     1671.21    164.62 o
   2   6  11       83.88       41.81     35.11 o
   3   6  11     1833.19     1946.65    153.60 o
   4   6  11      347.38      453.54     89.49 o
   5   6  11     4905.60     4678.96    280.98 o
   6   6  11     1686.68     1693.65    189.53 o
   7   6  11     5164.75     5310.22    310.78 o
   8   6  11     1344.89     1170.09    150.93 o
   9   6  11     3384.93     3587.98    259.65 o
 -14   7  11     3820.58     3376.77    281.67 o
 -13   7  11        4.01       97.54     54.75 o
 -12   7  11     6156.49     6185.64    306.66 o
 -11   7  11        4.50       58.35     47.04 o
 -10   7  11     8377.60     7044.61    431.92 o
  -9   7  11       26.11      187.85     97.36 o
  -8   7  11     6415.52     6247.75    398.52 o
  -7   7  11       86.30       50.32     82.50 o
  -6   7  11     9602.74     9399.88    631.31 o
  -5   7  11      381.86      474.03     99.41 o
  -4   7  11    12081.81    11683.35    436.55 o
  -3   7  11      150.72      253.48     71.35 o
  -2   7  11    12329.56    11127.57    410.25 o
  -1   7  11      386.20      267.76     81.30 o
   0   7  11     6230.62     6138.65    332.56 o
   1   7  11       35.68       72.72     58.13 o
   2   7  11     4577.33     4555.45    275.69 o
   3   7  11       12.28       57.98     45.41 o
   4   7  11     2693.79     2659.40    219.69 o
   5   7  11      464.46      434.25     90.40 o
   6   7  11     2421.02     2212.47    193.85 o
   7   7  11        2.08       55.42     40.48 o
   8   7  11      661.47      588.40    134.80 o
 -13   8  11      471.14      427.72    243.68 o
 -12   8  11      104.56      260.65     68.70 o
 -11   8  11      111.00      200.14     78.76 o
 -10   8  11      299.88      270.64     89.50 o
  -9   8  11      258.98      170.59     96.97 o
  -8   8  11      505.69      628.70    168.34 o
  -7   8  11       55.10       51.13     70.29 o
  -6   8  11       25.75       40.31    108.40 o
  -5   8  11     1224.93     1393.98    200.56 o
  -4   8  11       31.02      121.97     67.06 o
  -3   8  11      475.89      576.04    123.06 o
  -2   8  11      482.46      620.81    120.98 o
  -1   8  11     2317.85     2215.21    222.90 o
   0   8  11     2922.89     2794.33    228.46 o
   1   8  11     3067.36     2920.32    233.18 o
   2   8  11      575.27      708.85    127.96 o
   3   8  11     3237.33     3000.93    235.95 o
   4   8  11      360.06      577.13    110.79 o
   5   8  11     2803.24     2850.98    212.13 o
   6   8  11      336.76      430.24     89.97 o
   7   8  11     1757.14     1878.55    203.59 o
 -12   9  11      734.06      655.16    142.26 o
 -11   9  11     1784.53     1921.19    310.44 o
 -10   9  11     2112.02     2121.75    271.21 o
  -9   9  11     4492.63     3887.27    382.13 o
  -8   9  11     4048.59     3944.99    344.60 o
  -7   9  11     5727.06     5802.79    385.77 o
  -6   9  11     3067.62     2937.95    302.00 o
  -5   9  11     3500.25     3699.90    301.75 o
  -4   9  11     1248.05     1370.25    195.53 o
  -3   9  11     2221.15     2284.28    245.31 o
  -2   9  11     1521.96     1783.45    212.86 o
  -1   9  11     2384.77     2223.20    232.91 o
   0   9  11     2630.47     2734.16    252.98 o
   1   9  11     2817.49     3105.23    228.42 o
   2   9  11     2344.04     2440.49    320.23 o
   3   9  11     2021.39     2275.23    256.36 o
   4   9  11      687.44      714.64    170.91 o
   5   9  11      814.33      782.70    122.98 o
   6   9  11      167.28      176.80     95.00 o
 -11  10  11       33.12       48.53    126.86 o
 -10  10  11       11.93      103.36    139.69 o
  -9  10  11        9.02       41.89     67.06 o
  -8  10  11      131.08      317.05    103.59 o
  -7  10  11      246.18      613.00    130.20 o
  -6  10  11      592.28      890.18    155.34 o
  -5  10  11      353.20      202.15     84.76 o
  -4  10  11      653.07      789.99    237.91 o
  -3  10  11       16.59      131.36     59.66 o
  -2  10  11      762.78      812.76    241.28 o
  -1  10  11      106.34      163.01     67.68 o
   0  10  11      997.45      801.08    140.53 o
   1  10  11      241.55      229.77     68.59 o
   2  10  11     3544.95     3351.27    278.59 o
   3  10  11      126.71      257.61     65.80 o
   4  10  11     2275.26     2426.71    237.72 o
  -8  11  11       81.97      234.34     83.80 o
  -7  11  11     3071.17     2754.80    314.32 o
  -6  11  11      247.00      181.26     75.65 o
  -5  11  11     4514.76     4351.32    417.32 o
  -4  11  11       64.72      166.83     64.20 o
  -3  11  11     3678.91     3372.67    281.37 o
  -2  11  11      636.69      717.46    130.75 o
  -1  11  11     3486.24     3168.70    264.98 o
   0  11  11      455.64      677.94    124.82 o
   1  11  11     1494.38     1526.70    191.49 o
   2  11  11      248.34      292.56     63.47 o
  -3  12  11      781.50      993.20    148.98 o
 -16   0  12     1142.94     1687.72    266.87 o
 -14   0  12     5241.61     4409.07    389.31 o
 -12   0  12     8185.03     8435.30    668.62 o
 -10   0  12     7999.13     7792.35    386.07 o
  -8   0  12     4813.24     4389.59    273.98 o
  -6   0  12    15847.29    16225.22    634.84 o
  -4   0  12    41034.98    43139.90   1085.39 o
  -2   0  12    27142.01    27259.02    724.69 o
   0   0  12    15832.77    16153.01   1037.80 o
   2   0  12     9787.56     8903.98    429.99 o
   4   0  12     6939.25     6471.33    580.76 o
   6   0  12    11690.03     9994.11    665.97 o
   8   0  12     6097.90     5785.95    491.38 o
  10   0  12     1202.23     1088.67    242.64 o
 -17   1  12     1467.65     1528.64    131.92 o
 -16   1  12      921.30      823.34    241.92 o
 -15   1  12     2071.98     2542.17    378.00 o
 -14   1  12     1562.38     1809.11    198.16 o
 -13   1  12     3617.52     3492.56    165.15 o
 -12   1  12       67.24      216.84     94.26 o
 -11   1  12     5241.75     5164.36    212.39 o
 -10   1  12       23.28      101.94     51.27 o
  -9   1  12     3770.08     4003.06    181.71 o
  -8   1  12      291.58      360.96     59.20 o
  -7   1  12      868.67      915.26     70.40 o
  -6   1  12     5788.66     5973.35    303.26 o
  -5   1  12      169.41      256.23     35.73 o
  -4   1  12      410.63      504.91     65.02 o
  -3   1  12       51.39      160.69     38.77 o
  -2   1  12      253.19      334.18     39.69 o
  -1   1  12      455.84      520.29     61.87 o
   0   1  12      555.00      688.08     63.34 o
   1   1  12        8.29       41.41     21.28 o
   2   1  12        7.34       76.62     22.44 o
   3   1  12     1235.18     1177.27    109.87 o
   4   1  12       26.01       81.16     38.22 o
   5   1  12     4338.47     3849.37    171.53 o
   6   1  12       25.56      222.47     77.18 o
   7   1  12     2314.26     2167.64    234.13 o
   8   1  12     1483.41     1673.02    213.15 o
   9   1  12      901.40      894.62    189.28 o
  10   1  12      477.04      719.88    131.69 o
 -16   2  12      569.98      625.43     86.17 o
 -15   2  12      723.26      559.67     97.57 o
 -14   2  12     1059.06      907.71    107.97 o
 -13   2  12     1972.80     2028.48    159.13 o
 -12   2  12     1251.45     1402.69    118.56 o
 -11   2  12     6024.30     5682.88    226.13 o
 -10   2  12     2690.44     2559.82    153.49 o
  -9   2  12     4423.07     4279.81    165.72 o
  -8   2  12     6794.98     6679.57    292.46 o
  -7   2  12    15009.39    14834.10    438.34 o
  -6   2  12     6718.90     6709.65    251.45 o
  -5   2  12     8118.41     8559.24    291.78 o
  -4   2  12     4665.97     4769.05    290.02 o
  -3   2  12    12531.42    12481.56    443.16 o
  -2   2  12    10900.10    10423.65    273.00 o
  -1   2  12     8206.97     8101.38    231.05 o
   0   2  12     7706.75     7394.15    220.42 o
   1   2  12    12135.67    11767.30    369.02 o
   2   2  12     3632.10     3656.95    214.32 o
   3   2  12     8486.93     8019.72    241.76 o
   4   2  12     3586.70     3636.56    145.26 o
   5   2  12     6534.59     6496.87    271.42 o
   6   2  12     1504.93     1603.56    195.01 o
   7   2  12     1902.95     2030.57    221.20 o
   8   2  12     1935.03     2069.41    228.79 o
   9   2  12     1239.40     1740.03    216.88 o
  10   2  12     1498.21     1915.25    234.52 o
 -16   3  12     2927.75     2586.91    208.62 o
 -15   3  12       60.08      298.02     52.56 o
 -14   3  12     1436.15     1416.41    166.95 o
 -13   3  12      148.96      151.03     41.23 o
 -12   3  12     2304.14     2369.83    205.89 o
 -11   3  12      396.07      413.13     48.36 o
 -10   3  12     4037.77     3703.45    151.50 o
  -9   3  12      386.94      518.51     76.19 o
  -8   3  12     3142.28     2931.80    193.71 o
  -7   3  12      153.05      261.46     57.67 o
  -6   3  12      787.63      768.62     98.64 o
  -5   3  12       11.99       28.46     30.83 o
  -4   3  12     1961.64     1967.56    136.89 o
  -3   3  12      505.56      629.89     85.11 o
  -2   3  12      893.17      926.01     97.93 o
  -1   3  12      735.53      747.85     87.46 o
   0   3  12      540.19      632.96     62.47 o
   1   3  12       45.04      112.14     31.38 o
   2   3  12     1481.40     1484.50    104.72 o
   3   3  12      349.78      384.99     60.07 o
   4   3  12     1264.39     1458.61    102.93 o
   5   3  12       79.01      139.21     33.12 o
   6   3  12      582.95      538.08    126.67 o
   7   3  12      169.89      192.02     53.80 o
   8   3  12      645.28      749.07    132.07 o
   9   3  12      169.07      250.40     69.81 o
 -16   4  12      373.55      710.91    154.54 o
 -15   4  12     1449.08      918.77    160.40 o
 -14   4  12      507.79      577.20    100.17 o
 -13   4  12     1884.64     1876.44    237.50 o
 -12   4  12       27.01       19.82     44.98 o
 -11   4  12     3620.05     3247.60    229.19 o
 -10   4  12      630.73      673.31    110.17 o
  -9   4  12    14374.29    12368.98    473.59 o
  -8   4  12     1161.22     1076.67    121.56 o
  -7   4  12     9033.27     8206.10    304.93 o
  -6   4  12      622.26      617.43     90.32 o
  -5   4  12    15853.02    15003.42    641.63 o
  -4   4  12      134.92      228.52     60.66 o
  -3   4  12    10703.68    10310.31    333.02 o
  -2   4  12     1871.13     1917.32    141.23 o
  -1   4  12    17048.02    16036.66    448.58 o
   0   4  12     2476.73     2559.48    145.33 o
   1   4  12    14951.42    14190.38    355.42 o
   2   4  12     1240.29     1399.20    100.96 o
   3   4  12    13582.89    12481.71    327.68 o
   4   4  12      460.55      502.50     53.47 o
   5   4  12     4954.62     4602.56    192.59 o
   6   4  12       25.79       31.27     31.20 o
   7   4  12     3396.76     3497.48    185.41 o
   8   4  12      246.89      323.13     59.17 o
   9   4  12     1706.66     1854.46    127.30 o
 -15   5  12      513.88      662.12    171.87 o
 -14   5  12     3334.72     3178.86    449.01 o
 -13   5  12     1008.87     1198.00    172.94 o
 -12   5  12     2050.37     2132.63    169.97 o
 -11   5  12     1850.72     1797.04    155.73 o
 -10   5  12      300.25      286.75     68.44 o
  -9   5  12     1176.00     1154.73    127.90 o
  -8   5  12     1880.33     1834.08    161.61 o
  -7   5  12      213.74      267.41     64.90 o
  -6   5  12     2912.36     2943.47    183.15 o
  -5   5  12        7.61      110.86     53.13 o
  -4   5  12      927.08     1031.20    127.06 o
  -3   5  12        2.10      163.54     54.34 o
  -2   5  12      814.68      904.90    115.09 o
  -1   5  12       46.11       89.96     47.14 o
   0   5  12      474.28      392.72     73.91 o
   1   5  12      203.58      197.80     71.70 o
   2   5  12      596.64      778.03     96.99 o
   3   5  12      541.32      586.92     66.31 o
   4   5  12       22.69       35.65     27.36 o
   5   5  12      980.62     1136.17    115.49 o
   6   5  12      716.82      807.78    112.49 o
   7   5  12      250.50      347.88     54.63 o
   8   5  12     1361.46     1406.58    128.77 o
 -15   6  12      184.10      241.20    115.22 o
 -14   6  12     2531.55     2753.58    242.19 o
 -13   6  12      587.87      798.43    134.32 o
 -12   6  12     5061.26     4853.75    320.15 o
 -11   6  12      546.94      618.35     85.92 o
 -10   6  12     3131.31     2896.25    196.57 o
  -9   6  12      236.26      337.91     70.94 o
  -8   6  12     3963.54     4004.22    245.82 o
  -7   6  12      670.68      582.51    105.51 o
  -6   6  12     7963.97     8073.29    352.86 o
  -5   6  12     2094.82     2307.16    198.42 o
  -4   6  12    13040.22    12678.56    456.93 o
  -3   6  12     4478.74     4331.16    228.72 o
  -2   6  12    12993.98    12262.74    434.60 o
  -1   6  12     2558.20     2294.18    178.91 o
   0   6  12    10400.36     9443.54    357.23 o
   1   6  12     1267.95     1304.71    133.88 o
   2   6  12     5866.38     5428.17    245.15 o
   3   6  12     1035.11      997.33    106.88 o
   4   6  12     4493.56     4482.91    285.73 o
   5   6  12     1380.43     1449.50    167.80 o
   6   6  12     4733.56     4665.93    279.35 o
   7   6  12      475.46      598.25    118.19 o
   8   6  12     2610.44     2690.06    218.91 o
 -14   7  12        1.15       47.64     94.12 o
 -13   7  12     1962.71     2112.54    341.41 o
 -12   7  12      124.90      315.74     66.27 o
 -11   7  12     1460.76     1619.60    170.53 o
 -10   7  12     1285.48     1403.28    162.78 o
  -9   7  12     1663.27     1796.17    302.02 o
  -8   7  12        3.38       73.08     75.49 o
  -7   7  12     2421.90     2579.71    232.08 o
  -6   7  12      117.11      283.92     73.10 o
  -5   7  12      971.58     1286.35    153.54 o
  -4   7  12      359.49      408.63     87.31 o
  -3   7  12      203.79      239.89     72.24 o
  -2   7  12      406.15      473.02     87.52 o
  -1   7  12       69.08      137.24     54.34 o
   0   7  12       10.00       -0.53     37.61 o
   1   7  12        6.46       61.65     43.46 o
   2   7  12       61.38      100.71     65.07 o
   3   7  12      713.16      695.77    113.93 o
   4   7  12      481.23      633.08    106.93 o
   5   7  12      453.25      428.41    126.54 o
   6   7  12        2.40       53.08    118.51 o
   7   7  12     1364.59     1396.30    132.46 o
 -13   8  12      603.89      771.14    122.06 o
 -12   8  12     1238.61     1280.05    141.79 o
 -11   8  12     1113.20     1219.58    141.41 o
 -10   8  12     2928.15     2504.86    357.78 o
  -9   8  12     2230.60     1987.51    261.25 o
  -8   8  12     5724.72     5000.41    355.21 o
  -7   8  12     1075.20     1171.61    191.53 o
  -6   8  12     5291.33     5424.15    352.14 o
  -5   8  12     2418.63     2742.24    274.25 o
  -4   8  12     4728.76     4886.40    312.74 o
  -3   8  12     1999.17     1889.32    219.17 o
  -2   8  12     5515.55     5288.53    317.27 o
  -1   8  12      976.96      937.27    151.65 o
   0   8  12     6694.17     6261.50    522.51 o
   1   8  12     1049.99      948.19    145.35 o
   2   8  12     6263.19     5657.55    650.73 o
   3   8  12     2057.99     2045.23    215.46 o
   4   8  12     3710.01     3322.69    232.55 o
   5   8  12     1401.45     1460.50    171.87 o
   6   8  12     1425.81     1310.69    187.19 o
 -11   9  12      707.91      801.11    134.75 o
 -10   9  12      862.04      640.97    286.53 o
  -9   9  12      967.56      937.15    176.77 o
  -8   9  12      267.54      452.70    122.84 o
  -7   9  12      525.90      615.96    135.63 o
  -6   9  12      220.17      293.07    129.10 o
  -5   9  12      493.18      474.41    128.54 o
  -4   9  12       58.43       79.31     65.23 o
  -3   9  12      280.18      305.98     86.34 o
  -2   9  12       71.22      187.07     65.58 o
  -1   9  12       36.80       68.18     49.71 o
   0   9  12      299.42      433.97     96.85 o
   1   9  12      311.73      430.84     92.50 o
   2   9  12      186.85      244.79     66.32 o
   3   9  12      124.25      196.79     53.30 o
   4   9  12      536.00      620.91     92.34 o
   5   9  12      172.59      229.07     51.28 o
 -10  10  12      146.27      302.30     93.87 o
  -9  10  12     3447.99     2839.79    323.88 o
  -8  10  12       52.20      214.49     80.16 o
  -7  10  12     6020.54     5428.74    375.69 o
  -6  10  12      169.01      354.28     96.00 o
  -5  10  12     3981.42     3565.88    361.39 o
  -4  10  12       94.52       -5.90     51.86 o
  -3  10  12     3497.30     3324.96    274.36 o
  -2  10  12       39.18      151.19     65.03 o
  -1  10  12     5489.76     5005.86    317.39 o
   0  10  12       75.49      107.67     52.28 o
   1  10  12     5600.27     5039.40    311.55 o
   2  10  12      380.37      370.76     79.05 o
   3  10  12     3786.59     3876.20    370.14 o
  -7  11  12       42.03      178.06    118.27 o
  -6  11  12      850.15      901.30    156.46 o
  -5  11  12      331.21      476.51    143.71 o
  -4  11  12      121.48      267.30    109.69 o
  -3  11  12        8.79      167.72     68.28 o
  -2  11  12        2.18       59.50     75.99 o
  -1  11  12      261.97      352.68     79.89 o
   0  11  12       27.42       68.21     53.77 o
 -15   0  13     6077.58     5956.06    457.68 o
 -13   0  13    11426.14    10758.15    854.05 o
 -11   0  13     8126.71     7639.83    385.31 o
  -9   0  13     6740.33     6218.55    337.97 o
  -7   0  13     9582.21     9218.02    433.14 o
  -5   0  13     5152.93     5319.47    385.70 o
  -3   0  13     9129.85     9498.20    418.22 o
  -1   0  13     5033.83     5189.69    332.02 o
   1   0  13     2335.24     2305.92    262.38 o
   3   0  13     1366.92     1348.78    174.29 o
   5   0  13      163.19      246.01    111.05 o
   7   0  13       97.52       53.12     63.87 o
   9   0  13      136.12      402.15    123.89 o
 -16   1  13       99.92      198.57     56.41 o
 -15   1  13      125.55      125.31     41.16 o
 -14   1  13      456.19      490.93     56.96 o
 -13   1  13     1116.22     1077.93     96.62 o
 -12   1  13      499.12      558.75     64.25 o
 -11   1  13      523.41      719.40    112.27 o
 -10   1  13      834.05      904.17     89.70 o
  -9   1  13      569.43      628.72     76.42 o
  -8   1  13     1634.17     1754.99    117.90 o
  -7   1  13      128.34      213.02     62.50 o
  -6   1  13     4313.82     4523.81    238.65 o
  -5   1  13     2404.95     2510.60    136.59 o
  -4   1  13    12613.80    12864.75    374.45 o
  -3   1  13     1204.72     1475.38    100.75 o
  -2   1  13    11244.53    11423.96    293.99 o
  -1   1  13     1838.75     1890.68    144.22 o
   0   1  13     8894.45     8759.11    444.88 o
   1   1  13     2047.16     1895.98    150.77 o
   2   1  13     5549.06     5464.52    294.12 o
   3   1  13     1457.68     1543.80    131.03 o
   4   1  13     6551.58     6220.64    244.18 o
   5   1  13     1745.77     1605.61    188.20 o
   6   1  13     7051.59     7315.22    384.84 o
   7   1  13     1711.43     1956.45    216.11 o
   8   1  13     4544.03     4368.31    293.52 o
   9   1  13      239.37      279.71     79.35 o
 -16   2  13     3725.05     3317.47    212.79 o
 -15   2  13      913.82      838.21    172.83 o
 -14   2  13     2538.82     2548.57    260.03 o
 -13   2  13     1995.10     2042.02    124.60 o
 -12   2  13     2910.86     2982.37    148.52 o
 -11   2  13     6558.31     6735.83    283.69 o
 -10   2  13     3510.48     3683.57    215.03 o
  -9   2  13     5021.22     4667.08    251.12 o
  -8   2  13     8355.56     8133.54    428.66 o
  -7   2  13     1499.61     1641.60    191.30 o
  -6   2  13     4276.92     4513.16    200.88 o
  -5   2  13     1469.25     1651.48    130.88 o
  -4   2  13     4952.78     4929.83    270.29 o
  -3   2  13     1292.96     1468.31    109.98 o
  -2   2  13      843.20      928.29     91.32 o
  -1   2  13     2836.46     2564.37    181.47 o
   0   2  13     1353.19     1326.25     81.58 o
   1   2  13     2230.68     2179.85    136.67 o
   2   2  13      340.46      428.65     74.71 o
   3   2  13      115.69      175.00     57.19 o
   4   2  13      640.77      818.87     82.79 o
   5   2  13      218.75      198.06     54.68 o
   6   2  13      102.51      276.42     72.99 o
   7   2  13       40.99       65.77     49.84 o
   8   2  13       60.28       99.71     60.59 o
   9   2  13       27.58       51.50     59.97 o
 -16   3  13        0.66       75.91     68.68 o
 -15   3  13       74.93      438.42     96.12 o
 -14   3  13        0.25       29.97     53.31 o
 -13   3  13       16.99      121.81     76.44 o
 -12   3  13        4.86      217.54     55.89 o
 -11   3  13     1621.59     1825.70    175.24 o
 -10   3  13        1.11       48.76     49.80 o
  -9   3  13     6239.14     5588.28    251.54 o
  -8   3  13        7.75       67.49     51.72 o
  -7   3  13     6851.72     6327.49    257.53 o
  -6   3  13      223.41      393.83     64.50 o
  -5   3  13     2465.36     2490.76    191.62 o
  -4   3  13       18.10      111.04     40.84 o
  -3   3  13     3845.99     3682.75    173.33 o
  -2   3  13     1240.43     1215.44    111.82 o
  -1   3  13     8465.44     7946.57    397.22 o
   0   3  13      339.03      418.52     62.01 o
   1   3  13    14179.30    13706.28    351.34 o
   2   3  13      515.97      479.69     53.15 o
   3   3  13    12385.16    12079.16    370.43 o
   4   3  13      282.20      355.21     50.57 o
   5   3  13     4853.06     4621.71    231.62 o
   6   3  13      263.98      274.44     77.65 o
   7   3  13     1993.54     2139.07    232.98 o
   8   3  13      224.67      288.97     74.85 o
 -15   4  13       48.21      280.03     91.31 o
 -14   4  13     4289.13     4655.39    306.83 o
 -13   4  13      189.50      290.60     74.14 o
 -12   4  13     4039.45     3751.01    222.63 o
 -11   4  13      840.22      724.29     95.85 o
 -10   4  13     6855.41     6138.24    281.84 o
  -9   4  13      136.36      198.48     79.80 o
  -8   4  13     7010.92     6951.91    406.30 o
  -7   4  13      124.33      133.17     51.13 o
  -6   4  13     8801.23     8676.60    314.19 o
  -5   4  13       60.11      187.22     52.10 o
  -4   4  13     4413.43     4226.76    194.01 o
  -3   4  13     1466.27     1382.12    125.29 o
  -2   4  13     5354.56     4667.49    201.96 o
  -1   4  13      855.69      915.51     98.75 o
   0   4  13     1441.60     1455.45    122.68 o
   1   4  13      536.03      617.30     76.90 o
   2   4  13     1406.16     1379.52    117.26 o
   3   4  13        9.42      107.61     26.56 o
   4   4  13      225.30      287.39     43.03 o
   5   4  13      663.56      765.25     63.14 o
   6   4  13       15.34       93.43     35.81 o
   7   4  13       64.00      112.90     82.73 o
   8   4  13       70.13      190.62    113.78 o
 -15   5  13      115.36      240.87     85.53 o
 -14   5  13      295.12      298.32    108.48 o
 -13   5  13      403.89      516.10     75.83 o
 -12   5  13      154.77      132.50     50.91 o
 -11   5  13     1279.21     1358.39    133.19 o
 -10   5  13      798.73      856.78    103.05 o
  -9   5  13      443.08      684.50     92.11 o
  -8   5  13     1393.07     1400.13    139.52 o
  -7   5  13     1530.91     1834.84    159.81 o
  -6   5  13     3755.43     3714.14    221.44 o
  -5   5  13     3483.28     3711.53    248.77 o
  -4   5  13     2572.20     2782.97    164.91 o
  -3   5  13     5493.52     5254.18    222.91 o
  -2   5  13     3712.41     3633.46    199.26 o
  -1   5  13     4726.97     4832.09    256.07 o
   0   5  13     2061.02     2190.02    236.37 o
   1   5  13     4628.27     4462.44    195.28 o
   2   5  13     2808.56     3122.35    154.17 o
   3   5  13     3229.05     3160.58    151.74 o
   4   5  13     2586.45     2561.60    179.46 o
   5   5  13     3792.01     3577.04    159.11 o
   6   5  13     2233.01     2092.63    135.93 o
   7   5  13     2925.81     2695.90    162.18 o
 -14   6  13      950.39     1161.68    241.52 o
 -13   6  13     5070.28     5385.53    335.40 o
 -12   6  13      830.50      978.45    122.69 o
 -11   6  13     3946.54     3879.23    211.90 o
 -10   6  13      720.71      688.34    117.46 o
  -9   6  13     2547.24     2093.21    179.22 o
  -8   6  13      574.20      626.31     89.47 o
  -7   6  13     2393.49     2551.18    194.33 o
  -6   6  13     2100.65     2293.04    206.73 o
  -5   6  13     6976.87     7388.06    328.99 o
  -4   6  13     1629.29     1576.74    162.29 o
  -3   6  13     3197.79     2935.23    189.88 o
  -2   6  13      918.94      893.66    114.12 o
  -1   6  13     2885.35     2909.38    193.35 o
   0   6  13      866.65      873.12    109.11 o
   1   6  13      548.53      665.79     87.42 o
   2   6  13      188.65      236.93     45.42 o
   3   6  13       95.00      114.88     76.31 o
   4   6  13        9.88       58.61     56.73 o
   5   6  13      356.12      409.11     51.28 o
   6   6  13       62.64      198.75     45.20 o
   7   6  13       41.31       77.90     44.62 o
 -13   7  13      251.97      455.62     83.66 o
 -12   7  13      909.69      962.07    131.56 o
 -11   7  13      426.11      412.33    154.91 o
 -10   7  13      544.27      591.73     94.46 o
  -9   7  13       10.83      204.73     61.94 o
  -8   7  13     2034.56     2037.57    207.56 o
  -7   7  13        6.10      120.69     85.56 o
  -6   7  13     3256.47     3198.25    231.43 o
  -5   7  13       11.46      -22.75     48.54 o
  -4   7  13     4442.30     4494.77    247.02 o
  -3   7  13       68.12      168.98     55.83 o
  -2   7  13     5137.84     5063.17    254.12 o
  -1   7  13       22.71       78.32     55.68 o
   0   7  13     4634.59     4291.50    282.01 o
   1   7  13       50.68       97.22     37.79 o
   2   7  13     4173.59     3557.99    238.33 o
   3   7  13       17.89        0.19     60.26 o
   4   7  13     5190.22     5067.60    297.14 o
   5   7  13       88.34       66.53     58.49 o
   6   7  13     4508.52     4123.52    282.36 o
 -12   8  13      132.20      151.56     56.45 o
 -11   8  13     3368.77     3102.03    236.24 o
 -10   8  13      636.51      650.64    102.84 o
  -9   8  13     4088.37     4137.70    345.71 o
  -8   8  13      701.54      542.78    161.36 o
  -7   8  13     2911.59     3059.47    311.37 o
  -6   8  13     2035.57     2057.20    245.24 o
  -5   8  13     1510.32     1753.05    218.21 o
  -4   8  13      280.10      392.54     88.98 o
  -3   8  13     2839.82     3050.41    252.73 o
  -2   8  13       30.77       -8.17     64.75 o
  -1   8  13     1188.76     1413.08    182.72 o
   0   8  13       10.43       86.28     47.56 o
   1   8  13      689.64      883.46    152.53 o
   2   8  13      271.86      390.74     83.49 o
   3   8  13       70.69       84.28     50.23 o
   4   8  13      569.01      549.43     87.94 o
   5   8  13        7.67       81.22     93.00 o
 -10   9  13      306.88      445.84     91.55 o
  -9   9  13     1692.59     1629.22    358.18 o
  -8   9  13      620.95      661.26    123.11 o
  -7   9  13     1903.29     2239.18    268.99 o
  -6   9  13      607.38     1052.86    168.05 o
  -5   9  13     1482.36     1571.00    210.52 o
  -4   9  13      517.88      725.66    131.77 o
  -3   9  13     1098.43     1253.71    184.25 o
  -2   9  13      340.18      480.64    119.80 o
  -1   9  13     2849.27     3114.76    278.41 o
   0   9  13     1458.17     1418.92    178.78 o
   1   9  13     3277.47     3181.27    228.95 o
   2   9  13     2501.65     2060.21    218.93 o
   3   9  13     3959.85     3975.69    333.87 o
  -8  10  13     2945.95     2521.49    298.49 o
  -7  10  13      567.06      661.34    132.89 o
  -6  10  13     1881.76     1711.68    226.68 o
  -5  10  13      675.63      789.24    137.97 o
  -4  10  13     1526.79     1557.45    203.52 o
  -3  10  13       97.32       61.66    132.07 o
  -2  10  13     1148.95     1270.90    177.51 o
  -1  10  13        7.49      209.58     66.26 o
   0  10  13     1208.21     1248.39    158.97 o
   1  10  13       55.41      103.62     52.03 o
 -16   0  14      546.58      510.31     80.56 o
 -14   0  14      183.29      376.19     61.15 o
 -12   0  14      193.54      228.35     50.76 o
 -10   0  14      208.39      286.95     47.49 o
  -8   0  14       13.50       78.79    107.36 o
  -6   0  14      653.32      747.66    228.68 o
  -4   0  14     2465.97     2637.58    418.84 o
  -2   0  14     5165.00     5648.75    299.90 o
   0   0  14     2038.99     2069.61    182.77 o
   2   0  14     1846.05     2428.94    210.11 o
   4   0  14     2290.70     2124.03    185.62 o
   6   0  14     6524.01     6465.25    510.79 o
   8   0  14     4684.93     4585.43    423.98 o
 -15   1  14     2976.52     2606.18    165.07 o
 -14   1  14     1036.16     1123.12     75.44 o
 -13   1  14     5870.50     5683.80    217.37 o
 -12   1  14      872.62      827.45     69.36 o
 -11   1  14     6074.51     5996.93    280.15 o
 -10   1  14     1289.85     1463.46    149.91 o
  -9   1  14     5951.28     5758.83    277.52 o
  -8   1  14     3273.00     3211.77    206.01 o
  -7   1  14     8056.68     7743.43    333.24 o
  -6   1  14     1761.09     1635.90    138.14 o
  -5   1  14     9626.91     9440.71    663.33 o
  -4   1  14     3245.06     3455.85    196.76 o
  -3   1  14     9533.43     9848.98    386.80 o
  -2   1  14      729.92      875.65    116.55 o
  -1   1  14     8106.86     8990.37    535.83 o
   0   1  14     1211.26     1400.80    108.24 o
   1   1  14     5354.94     5676.53    276.98 o
   2   1  14      311.26      396.57     60.13 o
   3   1  14     2241.15     2406.96    157.03 o
   4   1  14     2255.58     2327.08    125.42 o
   5   1  14     1148.59     1284.55    170.26 o
   6   1  14      562.17      569.40    101.70 o
   7   1  14      833.00      965.54    150.01 o
   8   1  14       34.75      150.61     51.90 o
 -15   2  14      831.32     1132.96    181.02 o
 -14   2  14       89.30      225.02     90.99 o
 -13   2  14      170.80      308.66     54.66 o
 -12   2  14      684.74      935.53    136.63 o
 -11   2  14       74.67      197.95     71.02 o
 -10   2  14      186.07      404.38    129.32 o
  -9   2  14      148.08      357.31     75.33 o
  -8   2  14       60.58      175.49     58.83 o
  -7   2  14      563.73      624.26    102.15 o
  -6   2  14      974.00     1136.80    135.77 o
  -5   2  14      121.75      195.72     56.19 o
  -4   2  14     1088.24     1314.18    112.76 o
  -3   2  14     1475.88     1627.01    114.13 o
  -2   2  14      259.90      228.52     51.35 o
  -1   2  14     4591.75     4260.90    239.57 o
   0   2  14     1364.50     1451.44    159.07 o
   1   2  14     3087.76     3164.78    266.54 o
   2   2  14     1687.97     1906.46    135.30 o
   3   2  14     2587.45     2795.78    225.33 o
   4   2  14     2198.01     2271.20    141.01 o
   5   2  14     2021.02     2203.11    225.70 o
   6   2  14      423.04      752.65    120.84 o
   7   2  14     1336.40     1326.18    175.47 o
 -15   3  14      126.78      344.38     76.23 o
 -14   3  14     1788.78     2157.34    219.79 o
 -13   3  14       36.62      105.52     43.20 o
 -12   3  14     4499.98     4117.26    229.00 o
 -11   3  14      290.36      433.25     77.09 o
 -10   3  14    12521.99    11830.24    462.60 o
  -9   3  14      545.21      675.97    101.27 o
  -8   3  14    10472.00     9772.44    511.34 o
  -7   3  14      582.53      719.11     90.59 o
  -6   3  14    10903.50    10081.85    501.80 o
  -5   3  14      358.52      441.14     66.76 o
  -4   3  14     5193.80     4816.72    253.99 o
  -3   3  14      391.87      484.17     74.91 o
  -2   3  14     6191.89     5897.96    233.51 o
  -1   3  14      490.24      610.94     69.42 o
   0   3  14     6765.54     6796.11    251.65 o
   1   3  14      529.82      621.44     59.49 o
   2   3  14     6393.59     6461.30    308.04 o
   3   3  14      295.09      298.54     43.23 o
   4   3  14     2334.00     2452.24    166.52 o
   5   3  14       34.89      127.84     57.53 o
   6   3  14      885.97     1033.46    151.61 o
   7   3  14        2.19       90.60     56.17 o
 -15   4  14      754.95      779.43    140.90 o
 -14   4  14      162.65      354.29     69.17 o
 -13   4  14      478.11      544.66     99.59 o
 -12   4  14      528.32      735.52     92.71 o
 -11   4  14       11.49      193.37     97.51 o
 -10   4  14       23.48      204.26     62.79 o
  -9   4  14      212.17      359.83     99.18 o
  -8   4  14       78.24      225.21     62.33 o
  -7   4  14       15.55       43.83     36.48 o
  -6   4  14      909.34      925.67    108.34 o
  -5   4  14      600.69      789.73     95.30 o
  -4   4  14      147.69      198.57     50.20 o
  -3   4  14     1400.07     1406.17    127.70 o
  -2   4  14      461.87      535.26     76.04 o
  -1   4  14     1950.84     2065.15    140.11 o
   0   4  14       27.83       62.55     48.19 o
   1   4  14     4709.58     4316.41    189.76 o
   2   4  14      498.89      664.28     67.99 o
   3   4  14     3670.86     3776.78    165.11 o
   4   4  14     1512.51     1632.93    188.80 o
   5   4  14     2896.63     3187.30    220.83 o
   6   4  14       25.99       27.45     50.31 o
   7   4  14     2381.47     2817.91    232.19 o
 -14   5  14     2361.50     2571.70    264.95 o
 -13   5  14     2251.68     2623.91    218.82 o
 -12   5  14     2945.93     3184.64    217.77 o
 -11   5  14     3041.01     3063.89    227.31 o
 -10   5  14     2500.13     2650.08    200.56 o
  -9   5  14     1737.28     1707.44    159.53 o
  -8   5  14     6546.77     6224.99    271.32 o
  -7   5  14     3091.26     3230.40    193.05 o
  -6   5  14     4655.84     4393.52    216.98 o
  -5   5  14     2784.08     2781.61    180.08 o
  -4   5  14     5490.57     5367.98    256.97 o
  -3   5  14     3458.15     3633.73    191.41 o
  -2   5  14     3577.34     3469.42    179.22 o
  -1   5  14     2562.21     2652.31    162.09 o
   0   5  14     1792.68     1828.79    129.69 o
   1   5  14     1605.32     1707.78    138.34 o
   2   5  14     2379.50     2364.94    136.96 o
   3   5  14      456.23      472.57     42.48 o
   4   5  14     2016.28     2064.02    143.59 o
   5   5  14      418.28      345.21    224.18 o
   6   5  14      764.36      806.23    213.59 o
 -13   6  14      125.16      337.22    115.30 o
 -12   6  14       25.91      102.04     50.05 o
 -11   6  14      169.24      246.10     55.79 o
 -10   6  14      204.41      278.36     59.21 o
  -9   6  14       62.80      140.25     51.72 o
  -8   6  14       65.17      134.85     48.60 o
  -7   6  14        5.51      125.08     53.40 o
  -6   6  14      867.36     1055.83    119.89 o
  -5   6  14        4.16       44.62     50.17 o
  -4   6  14     1575.56     1576.46    143.10 o
  -3   6  14       37.45       91.99     43.33 o
  -2   6  14     1949.25     2077.40    178.33 o
  -1   6  14      174.19      149.21     49.93 o
   0   6  14     1191.79     1390.17    140.05 o
   1   6  14      127.07      142.04     50.01 o
   2   6  14     1170.42     1248.60    109.24 o
   3   6  14      505.78      400.55     62.79 o
   4   6  14     2158.83     2241.45    146.83 o
   5   6  14      678.96      686.85     89.29 o
 -12   7  14       20.43      267.16     57.12 o
 -11   7  14     4128.65     3738.65    244.75 o
 -10   7  14       45.09      113.04     66.18 o
  -9   7  14     4989.91     4591.04    236.89 o
  -8   7  14      119.64      276.00     62.56 o
  -7   7  14     3898.42     3752.69    217.62 o
  -6   7  14        3.51        8.73     73.62 o
  -5   7  14     7331.58     7052.47    327.50 o
  -4   7  14       65.90      161.37     53.27 o
  -3   7  14     7057.49     6940.70    315.69 o
  -2   7  14       45.26      217.09     49.78 o
  -1   7  14     4005.99     3619.07    204.12 o
   0   7  14      179.43      206.53     61.77 o
   1   7  14     1915.72     1957.32    166.77 o
   2   7  14        2.37       42.56     41.27 o
   3   7  14     1893.81     2098.23    180.27 o
   4   7  14      262.47      269.45     80.24 o
 -11   8  14      167.25      167.97     57.97 o
 -10   8  14       15.40      229.79     56.78 o
  -9   8  14      255.61      332.02     81.95 o
  -8   8  14      142.03      244.63    119.63 o
  -7   8  14        9.64       54.90     55.19 o
  -6   8  14      537.59      686.76    114.40 o
  -5   8  14       32.48       23.72    102.70 o
  -4   8  14      681.04      655.05    128.46 o
  -3   8  14      607.82      849.16    138.90 o
  -2   8  14      359.51      392.60     85.83 o
  -1   8  14      754.78      534.55    104.95 o
   0   8  14      941.93      725.43    110.39 o
   1   8  14      621.31      610.65    209.82 o
   2   8  14     2824.93     2362.34    197.26 o
   3   8  14      172.25      242.12     52.43 o
  -9   9  14     1803.14     1593.39    217.45 o
  -8   9  14     3179.10     3623.65    357.78 o
  -7   9  14     2064.27     1682.57    214.82 o
  -6   9  14     2601.28     2867.54    435.45 o
  -5   9  14     1190.04     1400.86    187.97 o
  -4   9  14     1331.70     1431.05    183.21 o
  -3   9  14      878.17     1059.79    155.24 o
  -2   9  14     1842.03     2070.70    227.51 o
  -1   9  14     1401.24     1170.08    159.66 o
   0   9  14     1679.09     2001.09    212.39 o
   1   9  14      893.29      939.40    125.61 o
  -6  10  14      221.33      145.07     65.57 o
  -5  10  14      328.75      621.48    103.27 o
  -4  10  14       11.31      190.99     67.18 o
  -3  10  14      196.65      245.67    134.16 o
  -2  10  14       46.75      115.48     60.50 o
 -15   0  15     2437.00     2408.74    212.63 o
 -13   0  15     6124.45     6854.72    540.16 o
 -11   0  15     3549.66     3695.60    382.41 o
  -9   0  15     2989.58     2557.82    381.29 o
  -7   0  15     6379.41     5918.35    553.00 o
  -5   0  15    13594.78    14969.18    998.96 o
  -3   0  15    16489.96    16786.57   1098.62 o
  -1   0  15     7944.23     8427.23    716.36 o
   1   0  15     3694.19     1981.39    213.27 o
   3   0  15     6471.04     6317.65    396.13 o
   5   0  15     5862.36     5504.48    454.95 o
 -15   1  15     1000.57     1027.69    126.62 o
 -14   1  15     1611.20     1685.87    126.12 o
 -13   1  15      240.10      365.51     55.07 o
 -12   1  15     2959.16     2849.07    174.07 o
 -11   1  15       23.45      113.20     39.80 o
 -10   1  15     2271.28     2130.12    147.69 o
  -9   1  15      436.01      435.98    113.49 o
  -8   1  15     1203.19     1449.98    207.47 o
  -7   1  15      556.53      676.00    151.30 o
  -6   1  15      290.22      353.03    118.99 o
  -5   1  15     1449.30     1422.54    222.99 o
  -4   1  15      568.09      579.06    143.62 o
  -3   1  15       82.48      147.02     92.50 o
  -2   1  15       18.10      123.03     54.42 o
  -1   1  15      477.21      650.44     94.63 o
   0   1  15      114.42      210.02     60.23 o
   1   1  15       43.94       80.82     31.40 o
   2   1  15      751.13      889.33    105.24 o
   3   1  15       92.17      149.57     38.31 o
   4   1  15      614.32      489.97    115.51 o
   5   1  15      111.19      126.53     53.27 o
   6   1  15      710.89      686.12    111.68 o
 -15   2  15      480.64      617.67     93.88 o
 -14   2  15      446.18      443.63     60.19 o
 -13   2  15      571.02      788.24    100.31 o
 -12   2  15     1634.71     1787.67    141.25 o
 -11   2  15     2057.51     2146.19    183.13 o
 -10   2  15     6632.88     6522.06    306.86 o
  -9   2  15     3022.27     2620.63    490.46 o
  -8   2  15     4893.05     5057.35    259.98 o
  -7   2  15     3769.82     4186.10    234.38 o
  -6   2  15     7199.99     7896.80    339.64 o
  -5   2  15     3010.31     2816.69    373.83 o
  -4   2  15     5947.15     5953.55    358.98 o
  -3   2  15     2258.55     2661.15    191.78 o
  -2   2  15     5787.89     5454.40    388.46 o
  -1   2  15     4427.65     4326.97    240.84 o
   0   2  15     6052.39     6056.59    296.54 o
   1   2  15     4829.76     4528.09    251.24 o
   2   2  15     5398.16     4905.29    258.90 o
   3   2  15     1600.49     1811.45    135.55 o
   4   2  15     3053.52     3114.19    167.79 o
   5   2  15      810.71     1048.82    140.08 o
   6   2  15     1736.82     1856.44    201.50 o
 -14   3  15       38.69      159.69     44.38 o
 -13   3  15     1440.55     1453.76    141.56 o
 -12   3  15       78.48      112.41     43.60 o
 -11   3  15     1672.50     1884.66    180.97 o
 -10   3  15      378.14      367.08     88.53 o
  -9   3  15     2252.71     2146.16    195.88 o
  -8   3  15      149.09      244.23     56.99 o
  -7   3  15     2028.41     1992.64    194.96 o
  -6   3  15      502.72      590.48     98.46 o
  -5   3  15      260.40      400.20     51.83 o
  -4   3  15       47.79       64.72     55.43 o
  -3   3  15       30.26      170.54     54.99 o
  -2   3  15      119.24      112.52     56.69 o
  -1   3  15       12.84       21.16     42.96 o
   0   3  15       84.02      124.49     58.60 o
   1   3  15      316.35      363.02     66.95 o
   2   3  15       30.64      122.25     70.14 o
   3   3  15      705.04      888.06    115.52 o
   4   3  15      140.36      133.98     86.66 o
   5   3  15      563.08      745.73    167.86 o
   6   3  15       21.54      -64.66     73.58 o
 -14   4  15     1100.18     1577.85    175.77 o
 -13   4  15       25.29      115.94     48.50 o
 -12   4  15     1860.71     2229.03    192.61 o
 -11   4  15      134.26      119.02     87.55 o
 -10   4  15     3611.26     3937.67    283.02 o
  -9   4  15      216.83      267.51    101.22 o
  -8   4  15    10489.58    10033.16    430.32 o
  -7   4  15      549.35      608.82     78.25 o
  -6   4  15     7054.87     7147.16    340.89 o
  -5   4  15      331.02      322.73     53.30 o
  -4   4  15     6104.58     5767.04    244.80 o
  -3   4  15      285.93      345.38     54.59 o
  -2   4  15     7046.88     6545.10    255.17 o
  -1   4  15     1116.09     1185.63     89.86 o
   0   4  15     8570.35     7577.22    274.81 o
   1   4  15      570.55      650.91     93.05 o
   2   4  15     6567.20     6315.37    302.20 o
   3   4  15       66.32      122.25     60.66 o
   4   4  15     4486.32     4141.96    267.28 o
   5   4  15       17.63       60.02     86.34 o
 -13   5  15     1189.53     1303.25    128.78 o
 -12   5  15     1301.96     1273.56    132.71 o
 -11   5  15      931.74      896.99    117.52 o
 -10   5  15     1224.21     1342.14    150.19 o
  -9   5  15      660.36      646.75    115.43 o
  -8   5  15       58.70      138.21     50.51 o
  -7   5  15     1326.50     1413.11    137.34 o
  -6   5  15      152.35      203.49     52.67 o
  -5   5  15      333.18      468.77     71.83 o
  -4   5  15       12.30       24.53     35.42 o
  -3   5  15        3.01       77.19     33.89 o
  -2   5  15      178.24      232.79     47.72 o
  -1   5  15      410.78      539.88     60.37 o
   0   5  15        9.99      101.79     31.58 o
   1   5  15        4.51       29.31     38.57 o
   2   5  15      125.89      246.62     32.69 o
   3   5  15       25.23      -32.06     75.53 o
   4   5  15      483.13      685.24     96.34 o
   5   5  15      123.94      357.70    129.50 o
 -12   6  15      365.81      635.68    114.86 o
 -11   6  15     1760.90     1936.88    227.01 o
 -10   6  15      172.94      319.04     59.89 o
  -9   6  15     1653.48     1654.73    155.16 o
  -8   6  15      219.80      294.05     58.53 o
  -7   6  15     3833.91     3595.93    207.66 o
  -6   6  15      899.39      896.76    100.30 o
  -5   6  15     9164.23     8536.64    420.96 o
  -4   6  15     1596.02     1571.37    141.15 o
  -3   6  15    10228.60     9552.04    340.75 o
  -2   6  15     1246.43     1281.29    121.41 o
  -1   6  15     3931.66     3706.22    179.73 o
   0   6  15      571.91      590.65     64.87 o
   1   6  15     2428.44     2419.01    141.82 o
   2   6  15      672.26      704.04     80.65 o
   3   6  15     2407.30     2544.90    155.96 o
   4   6  15      418.54      253.43     62.93 o
 -11   7  15      285.18      503.93    117.40 o
 -10   7  15     1173.86     1015.71    106.96 o
  -9   7  15       59.98      111.55     49.85 o
  -8   7  15      577.21      609.46     86.41 o
  -7   7  15      316.48      446.14     65.30 o
  -6   7  15      778.05      818.76     92.08 o
  -5   7  15       55.20       79.03     39.85 o
  -4   7  15      132.51      248.81     46.86 o
  -3   7  15       39.25      164.34     46.07 o
  -2   7  15        0.48       45.09     51.74 o
  -1   7  15      363.24      314.62     55.15 o
   0   7  15       13.83       35.42     44.99 o
   1   7  15        0.93       79.92     33.21 o
   2   7  15       60.31      206.74     54.06 o
   3   7  15        9.06      105.94     40.01 o
  -9   8  15     3088.83     3121.83    263.78 o
  -8   8  15     1304.74     1512.58    163.59 o
  -7   8  15     3300.24     3097.63    251.96 o
  -6   8  15      620.39     1021.61    170.67 o
  -5   8  15     3412.14     3422.80    244.23 o
  -4   8  15      942.73      994.63    137.94 o
  -3   8  15     3598.42     3567.54    245.74 o
  -2   8  15      905.87      890.05    124.21 o
  -1   8  15     4590.38     4224.63    271.76 o
   0   8  15      740.65      971.94    157.11 o
   1   8  15     2971.54     2691.14    211.72 o
  -7   9  15      369.01      388.39     73.38 o
  -6   9  15      125.94      167.50     99.82 o
  -5   9  15       79.01      211.50     58.13 o
  -4   9  15       69.76      121.33     88.82 o
  -3   9  15        1.81      -29.72     48.58 o
  -2   9  15      142.71       97.15     52.24 o
 -14   0  16     4853.39     5209.85    444.20 o
 -12   0  16     4793.51     4863.06    449.01 o
 -10   0  16     3429.10     2882.15    407.93 o
  -8   0  16     3191.58     3372.72    461.05 o
  -6   0  16     5418.81     5511.38    543.69 o
  -4   0  16     4363.37     4540.50    494.75 o
  -2   0  16     2306.15     2917.29    462.81 o
   0   0  16     1283.48     1800.22    337.80 o
   2   0  16      284.49      366.00    134.00 o
   4   0  16      389.16      491.54    130.79 o
 -14   1  16       41.06      143.46     59.38 o
 -13   1  16      553.23      714.30    125.87 o
 -12   1  16      832.35      829.96    134.08 o
 -11   1  16      375.76      588.27    120.55 o
 -10   1  16      199.86      353.03    106.81 o
  -9   1  16      633.97      851.83    158.97 o
  -8   1  16      154.73      337.26    103.69 o
  -7   1  16     2871.58     3125.93    317.63 o
  -6   1  16       34.54      184.85     84.19 o
  -5   1  16     4326.26     4907.99    356.35 o
  -4   1  16     1830.50     2275.58    281.45 o
  -3   1  16     5703.35     5656.49    392.03 o
  -2   1  16     1764.80     1932.27    260.52 o
  -1   1  16     3786.80     3991.36    339.63 o
   0   1  16      598.40      718.34    139.37 o
   1   1  16     4225.54     4278.51    235.24 o
   2   1  16      531.01      690.63    128.92 o
   3   1  16     4361.34     4380.01    251.34 o
   4   1  16     1152.17     1292.39    159.26 o
   5   1  16     3115.02     3170.57    225.59 o
 -14   2  16      840.28      953.96     79.38 o
 -13   2  16     1428.64     1384.83    128.02 o
 -12   2  16     2748.80     2489.46    241.02 o
 -11   2  16     1964.93     1730.38    247.19 o
 -10   2  16     2974.99     2909.68    301.00 o
  -9   2  16     2942.80     3287.88    318.54 o
  -8   2  16     1249.45     1294.50    205.60 o
  -7   2  16     5914.61     6089.25    402.27 o
  -6   2  16      495.02      510.79    119.13 o
  -5   2  16     2682.55     2752.55    310.50 o
  -4   2  16     1338.52     1571.33    233.45 o
  -3   2  16     1153.14     1494.22    228.63 o
  -2   2  16     2471.34     2175.22    260.96 o
  -1   2  16      381.17      422.62     74.82 o
   0   2  16      646.28      922.74    111.22 o
   1   2  16      544.21      588.83    118.86 o
   2   2  16       24.69      136.34     61.68 o
   3   2  16      453.92      425.47     74.60 o
   4   2  16       26.44      109.28     79.11 o
   5   2  16       54.28      113.78     82.32 o
 -13   3  16       19.00      165.52     46.02 o
 -12   3  16      143.24      198.21     53.80 o
 -11   3  16       35.36      302.32     82.95 o
 -10   3  16     2491.12     2726.47    271.77 o
  -9   3  16       78.78      180.19     50.64 o
  -8   3  16     3011.96     3096.64    229.81 o
  -7   3  16        3.80      -57.18    125.83 o
  -6   3  16     2299.16     2551.95    306.55 o
  -5   3  16       81.96      155.25     85.89 o
  -4   3  16     1314.43     1516.53    235.22 o
  -3   3  16       18.92       30.81     87.11 o
  -2   3  16     3754.64     3909.56    250.18 o
  -1   3  16      378.72      458.50     87.56 o
   0   3  16     8387.87     7842.41    354.40 o
   1   3  16      542.03      509.58     97.72 o
   2   3  16     6067.97     6090.07    296.38 o
   3   3  16      442.25      611.84     95.98 o
   4   3  16     2908.39     3434.82    349.03 o
 -13   4  16     1962.51     2000.83    170.79 o
 -12   4  16      758.69      966.31    111.06 o
 -11   4  16     3498.61     3485.09    240.86 o
 -10   4  16      253.00      380.29     99.41 o
  -9   4  16     5281.80     4810.56    397.39 o
  -8   4  16       12.19      165.90     75.66 o
  -7   4  16     4446.77     4293.10    242.40 o
  -6   4  16        4.56      157.06     45.85 o
  -5   4  16     3294.03     3006.79    230.70 o
  -4   4  16       95.21       27.27     58.61 o
  -3   4  16     1804.73     1806.95    184.49 o
  -2   4  16     1085.12     1085.38    135.82 o
  -1   4  16     1415.17     1407.68    157.95 o
   0   4  16      228.91      310.89     58.96 o
   1   4  16      712.84      792.26     98.31 o
   2   4  16       89.55       88.31     43.44 o
   3   4  16      186.39      425.89     78.47 o
   4   4  16       42.60       87.62     77.83 o
 -12   5  16      416.71      437.08     66.66 o
 -11   5  16       61.78       66.83     50.88 o
 -10   5  16      416.49      611.35     92.40 o
  -9   5  16      418.36      425.24     73.05 o
  -8   5  16      550.55      541.46    123.73 o
  -7   5  16     2007.30     2199.86    176.35 o
  -6   5  16     1426.44     1590.93    140.21 o
  -5   5  16     2464.12     2621.11    161.02 o
  -4   5  16     3055.68     2784.96    160.28 o
  -3   5  16     1726.07     1779.47    142.36 o
  -2   5  16     3901.41     3612.49    181.32 o
  -1   5  16     1511.23     1646.95    174.61 o
   0   5  16     1527.72     1660.97    169.88 o
   1   5  16     1244.61     1384.38    139.36 o
   2   5  16     1481.32     1661.25    158.09 o
   3   5  16     1141.25     1156.96    212.87 o
 -11   6  16      228.11      326.30     61.06 o
 -10   6  16     2077.47     2389.60    221.98 o
  -9   6  16      601.92      677.56    101.40 o
  -8   6  16     2041.14     1959.32    166.11 o
  -7   6  16      451.34      488.17     67.61 o
  -6   6  16     1994.65     2106.51    167.18 o
  -5   6  16     1225.55     1233.03    119.31 o
  -4   6  16     3451.37     3556.34    196.01 o
  -3   6  16      420.65      458.84     55.25 o
  -2   6  16      978.57     1047.47     93.26 o
  -1   6  16      136.81      225.28     47.35 o
   0   6  16      541.66      563.24     46.43 o
   1   6  16       52.86       39.60     41.61 o
   2   6  16      403.91      509.80     88.63 o
 -10   7  16      156.92      287.29     82.22 o
  -9   7  16      307.57      384.23     59.51 o
  -8   7  16        4.24      117.74     64.81 o
  -7   7  16      774.29     1041.84    118.97 o
  -6   7  16       83.09      178.88     48.50 o
  -5   7  16     3961.15     3798.87    200.72 o
  -4   7  16        5.64       96.59     38.11 o
  -3   7  16     3130.82     3003.88    174.27 o
  -2   7  16      108.81      205.40     38.69 o
  -1   7  16     2473.13     2353.96    152.13 o
   0   7  16        0.35      128.82     33.06 o
   1   7  16     2250.40     2271.95    129.06 o
  -7   8  16      549.22      688.88     86.56 o
  -6   8  16     1840.33     1977.34    162.85 o
  -5   8  16      773.34      926.69     97.58 o
  -4   8  16     1081.32     1212.77    115.45 o
  -3   8  16        8.47       92.38     40.58 o
  -2   8  16     1572.52     1497.69    145.71 o
 -13   0  17       31.32       45.41     81.68 o
 -11   0  17       86.64      175.40    113.46 o
  -9   0  17       42.90      210.38    103.83 o
  -7   0  17      925.52      915.67    253.87 o
  -5   0  17      435.45      679.94    205.73 o
  -3   0  17     2335.96     3364.54    499.56 o
  -1   0  17      456.02      648.96    185.83 o
   1   0  17      873.96     1052.72    205.73 o
   3   0  17     2219.11     1712.60    238.63 o
 -13   1  17      716.19      747.38    118.98 o
 -12   1  17     3532.44     3641.69    353.05 o
 -11   1  17      120.19      212.97     75.79 o
 -10   1  17     3764.71     3974.36    302.21 o
  -9   1  17     1008.70     1085.45    179.22 o
  -8   1  17     3672.12     3774.75    319.71 o
  -7   1  17     1536.04     1613.03    246.09 o
  -6   1  17     5127.60     5296.54    468.59 o
  -5   1  17     1734.82     1726.26    263.98 o
  -4   1  17     6418.37     6698.19    433.17 o
  -3   1  17      466.47      528.62    123.22 o
  -2   1  17     4862.94     4810.44    356.01 o
  -1   1  17       48.17      145.79     70.81 o
   0   1  17     2172.82     2675.71    297.59 o
   1   1  17     1073.41      973.99    155.74 o
   2   1  17     1261.01     1610.43    145.63 o
   3   1  17     1049.96     1036.00    198.75 o
 -13   2  17      340.39      426.30     94.40 o
 -12   2  17        9.41      157.88    101.34 o
 -11   2  17       71.63      268.76     95.49 o
 -10   2  17      261.41      362.18    124.61 o
  -9   2  17      243.68      307.43    130.15 o
  -8   2  17       50.20       88.40    139.21 o
  -7   2  17      145.03      330.05    100.70 o
  -6   2  17      130.79      159.41     91.14 o
  -5   2  17      673.65      905.84    181.74 o
  -4   2  17      416.87      714.24    147.05 o
  -3   2  17       39.94       73.87     70.55 o
  -2   2  17     1485.62     1841.91    251.53 o
  -1   2  17      307.01      524.75    111.31 o
   0   2  17     1726.04     1795.41    170.91 o
   1   2  17     1065.15     1275.87    133.77 o
   2   2  17     1227.67     1413.22    131.56 o
   3   2  17     1154.98     1067.73    335.64 o
 -12   3  17       33.56      104.52     55.72 o
 -11   3  17     5020.82     4695.56    330.52 o
 -10   3  17      287.77      269.41     93.40 o
  -9   3  17     6350.78     6112.40    432.40 o
  -8   3  17      438.09      447.62    119.51 o
  -7   3  17     5089.04     4808.49    354.25 o
  -6   3  17      158.28      271.60     93.84 o
  -5   3  17     2214.95     2469.81    302.71 o
  -4   3  17      127.98       85.62     88.10 o
  -3   3  17     2598.01     2847.61    324.71 o
  -2   3  17      183.87      181.28     66.33 o
  -1   3  17     5846.10     5713.26    355.36 o
   0   3  17      343.59      538.69     87.38 o
   1   3  17     3172.29     3331.26    199.85 o
   2   3  17       74.87      196.30     51.46 o
   3   3  17     1340.49     1722.11    193.64 o
 -11   4  17      187.24      263.44     60.20 o
 -10   4  17        0.83      180.19     57.42 o
  -9   4  17       33.89       70.55     88.74 o
  -8   4  17      202.57      303.36    121.48 o
  -7   4  17      175.74      214.43     83.42 o
  -6   4  17       10.21       60.44    154.86 o
  -5   4  17      231.24      291.46     97.09 o
  -4   4  17      359.97      549.40    153.98 o
  -3   4  17       33.38       39.01     71.87 o
  -2   4  17     1437.40     1366.31    156.30 o
  -1   4  17       37.76       59.37     44.59 o
   0   4  17     2273.60     2323.97    183.00 o
   1   4  17      442.04      442.93     99.17 o
   2   4  17     1910.61     2137.66    156.16 o
 -11   5  17     1452.67     1545.04    164.50 o
 -10   5  17     1577.61     1424.15    159.80 o
  -9   5  17     2026.34     2180.11    173.93 o
  -8   5  17      685.23      939.43    103.86 o
  -7   5  17     3421.16     3436.48    205.80 o
  -6   5  17     1006.05     1071.92    103.28 o
  -5   5  17     3512.85     3679.35    252.35 o
  -4   5  17     2611.09     2601.29    203.45 o
  -3   5  17     2476.43     2455.46    224.72 o
  -2   5  17     2003.55     2052.43    192.39 o
  -1   5  17      805.03      853.99    109.60 o
   0   5  17     1066.49     1058.78    118.68 o
   1   5  17     1452.80     1690.60    162.72 o
  -9   6  17       13.24      137.86     98.61 o
  -8   6  17       95.37      198.95     56.80 o
  -7   6  17      184.84      215.13     53.04 o
  -6   6  17        0.43      113.73     41.74 o
  -5   6  17      781.80      985.75     86.06 o
  -4   6  17      141.04      172.55     42.96 o
  -3   6  17     1045.42      864.97    101.36 o
  -2   6  17      189.91      236.26     65.52 o
  -1   6  17      599.57      570.01     81.32 o
   0   6  17      103.59      107.19     67.37 o
  -6   7  17     3097.10     3389.98    202.21 o
  -5   7  17        2.94      148.03     39.59 o
  -4   7  17     3319.96     3197.78    180.19 o
  -3   7  17       50.82      179.75     37.70 o
 -10   0  18     1643.57     1687.24    328.01 o
  -8   0  18     2574.45     3106.97    444.04 o
  -6   0  18     6931.15     7016.80    624.73 o
  -4   0  18     9274.92     9631.44    772.21 o
  -2   0  18     3024.21     3233.59    491.54 o
   0   0  18     2119.56     2329.31    368.77 o
 -11   1  18     1515.74     1602.17    207.91 o
 -10   1  18      112.75      129.35    107.20 o
  -9   1  18      669.73      886.13    154.20 o
  -8   1  18      498.94      479.10    108.22 o
  -7   1  18      289.14      309.28     82.11 o
  -6   1  18      367.89      314.08     99.25 o
  -5   1  18       80.34       79.89     66.25 o
  -4   1  18       84.20      292.09     90.94 o
  -3   1  18      113.44      143.06    117.07 o
  -2   1  18      158.04      225.57     90.75 o
  -1   1  18       12.09      185.57    120.84 o
   0   1  18        0.79       59.44     60.95 o
   1   1  18       86.52      131.37     63.20 o
 -11   2  18     1953.39     2328.58    271.94 o
 -10   2  18     1183.79     1328.23    201.44 o
  -9   2  18     3879.81     4268.43    350.93 o
  -8   2  18     2257.47     2066.37    253.89 o
  -7   2  18     3572.71     3253.25    337.23 o
  -6   2  18     1796.66     1807.57    246.23 o
  -5   2  18     1782.79     2084.79    266.01 o
  -4   2  18     1114.43     1654.23    233.35 o
  -3   2  18     3035.31     3540.28    358.28 o
  -2   2  18     2084.79     2672.03    306.17 o
  -1   2  18     2529.50     3005.42    323.50 o
   0   2  18     1665.76     1985.37    241.92 o
   1   2  18     3149.67     3018.00    237.68 o
 -10   3  18      541.29      764.38    236.46 o
  -9   3  18       54.90      137.13     84.31 o
  -8   3  18      610.99      705.27    246.57 o
  -7   3  18       32.67      -34.82     66.21 o
  -6   3  18      278.54      331.58     95.59 o
  -5   3  18      102.63      284.09     86.92 o
  -4   3  18      313.58      441.27    103.09 o
  -3   3  18       11.96      159.27     67.97 o
  -2   3  18        0.14      104.34     60.79 o
  -1   3  18        0.03       71.85     64.80 o
   0   3  18      334.37      354.51     77.85 o
 -10   4  18      135.96       47.38    125.57 o
  -9   4  18     3676.60     3822.54    339.70 o
  -8   4  18      117.20      319.40    133.84 o
  -7   4  18     3234.66     3806.53    377.20 o
  -6   4  18       87.47      103.70    141.14 o
  -5   4  18     3223.10     3765.34    382.57 o
  -4   4  18      212.36      376.02    102.53 o
  -3   4  18     2724.99     2940.66    443.39 o
  -2   4  18      492.24      754.87    132.79 o
  -1   4  18     5387.93     5247.29    271.09 o
  -8   5  18      581.78      705.43    140.26 o
  -7   5  18        8.27        0.38     81.68 o
  -6   5  18      640.16      818.18    158.09 o
  -5   5  18       13.34       32.51     63.40 o
  -4   5  18        6.27        3.36     62.08 o
  -3   5  18       82.18      236.04     71.65 o
  -2   5  18      120.75      314.94    126.54 o
  -9   0  19     1376.74     1204.21    280.51 o
  -7   0  19     1972.46     2195.95    386.75 o
  -5   0  19     2595.59     2392.05    395.89 o
  -3   0  19     1322.84     1972.25    351.12 o
  -9   1  19       60.65       16.10     76.57 o
  -8   1  19      821.83      924.79    161.70 o
  -7   1  19      361.00      430.39    113.45 o
  -6   1  19     2834.72     3198.92    334.94 o
  -5   1  19      335.77      437.67     96.27 o
  -4   1  19     3028.00     3511.30    314.90 o
  -3   1  19      637.03      808.45    126.06 o
  -2   1  19     2034.93     2603.43    286.65 o
  -8   2  19     2470.06     3028.97    326.07 o
  -7   2  19      223.10      245.92     80.91 o
  -6   2  19     1871.90     2122.56    263.70 o
  -5   2  19      571.25      781.31    258.93 o
  -4   2  19      601.38      714.04    131.58 o
  -3   2  19     1424.07     1682.03    215.25 o
  -2   2  19      163.55      218.61     68.60 o
  -7   3  19     1111.22     1265.80    191.49 o
  -6   3  19       51.98      203.54     77.03 o
  -5   3  19      710.60      759.19    132.20 o
  -4   3  19      101.53      310.71     71.33 o
  -3   3  19     1646.27     1769.30    218.70 o
 
